# Supplementary material for: Integrating Transcriptomic and Proteomic Data Using Predictive Regulatory Network Models of Host Response to Pathogens
Source: PLoS Comput Biol. 2016 Jul 12;12(7):e1005013. doi: 10.1371/journal.pcbi.1005013 (PMC4942116; doi:10.1371/journal.pcbi.1005013)
Supplement: S1 Table — (XLSX) [file pcbi.1005013.s001.xlsx]

## Sheet: Human Modules
Module ID	Expression pattern (low, medium, high pathogenicity groups)	Expression pattern (wildtype comparison: H1N1 vs H5N1)	Characterization by top enriched annotation categories (empty: no enrichment)	MERLIN mRNA TFs	MERLIN mRNA Signaling proteins	Protein regulators	Screen hits in subnetwork (includes regulators and intermediate nodes; Watanabe Hits are in Red, Non-Watanabe screen hits in Blue)	Regulators captured by subnetwork	Watanabe hits in subnetwork	New intermediates in subnetwork	Has new validated regulator(s)
1329	LowDOWN_MedUP, MedUP_HighDOWN			HOXB3
1422	LowUP_MedDOWN, LowUP_HighDOWN		Carbohydrate metabolism, maintenance of protein location in cell	SMARCA4	FLNA		MYC	FLNA, SMARCA4,
1423	LowDOWN_MedUP, LowDOWN_HighUP	LowDOWN_HighUP_WTonly			MAPK3
1424	LowUP_HighDOWN, MedUP_HighDOWN	LowUP_HighDOWN_WTonly	Cellular response to growth factor stimulus, activation of immune response	NUPR1, ZNFX1	SSTR2
1433	LowDOWN_MedUP, LowDOWN_HighUP	LowDOWN_HighUP_WTonly		PBX3, ZNF580
1434	LowUP_MedDOWN, LowUP_HighDOWN	LowUP_HighDOWN_WTonly	MIR-30 targets	ZDHHC7	PTPDC1	THBS1p
1469	LowDOWN_HighUP	LowDOWN_HighUP_WTonly	Cell junction assembly, ribonucleoside metabolic and catabolic processes	MTA1
1472	LowDOWN_HighUP	LowDOWN_HighUP_WTonly	Neuroactive ligand receptor interaction; cardiac cell differentiation	ANKRD2, EMX1, EN2, FOXC2, SOX17, TLX2, ZNF205	GRIN1, SIK1	STMN4p, THBS1p, HIST1H1Bp		GRIN1, SIK1, ,THBS1		ELAVL1, FYN
1482	LowUP_MedDOWN, LowUP_HighDOWN		Motifs for CACCC binding factor, MIR-524	POLR2F	BTRC, PPM1F, SRC	DDX50p, THBS1p, EHD4p,	PSMC1, SNW1	BTRC, PPM1F, SRC, POLR2F,DDX50, EHD4, THBS1	PSMC1, SNW1	ELAVL1, NCBP2
1483	LowDOWN_MedUP, LowDOWN_HighUP		Protein targeting to membrane, protein glycosylation	APEX1, CSDE1, TLE2	INPP5K
1484	LowUP_HighDOWN		Response to radiation, regulation of B cell activation	FOSL1, MAFF		NFS1p, ISG15p, APPp, SERPINA3p, ITGB4p,		MAFF, NFS1		HDAC5
1485			0hfr3ll!	BRPF1, NFKB1	FIG4	THBS1p,	NFKB1, PLAU	NFKB1, THBS1
1487				ASB6		YME1L1p, DDX50p, PRPF31p, PMM2p,
1490	LowDOWN_MedUP, LowDOWN_HighUP	LowDOWN_HighUP_WTonly	Viral transcription, translational termination		RPSA
1494	LowDOWN_HighUP	LowDOWN_HighUP_WTonly	Proteins that bind to viral NS1/NS2	CIITA, HOXA7, TAX1BP3, TRIM32	CDKL2, CDKL3, NCK1						HOXA7
1499	LowUP_HighDOWN	LowUP_HighDOWN_WTonly	Generic transcription; DNA-dependent transcription	BDP1, DMTF1, ZBTB1, ZNF354B, ZNF394	CDK17
1500	LowDOWN_MedUP, LowDOWN_HighUP	LowDOWN_HighUP_WTonly	Nuclear-transcribed mRNA catabolic process	YBX1
1501	LowDOWN_HighUP	LowDOWN_HighUP_WTonly	Watanabe host factors	THRA, TLE2	IMPA2	ISG15p, APPp,	CTNNB1	THRA, TLE2, APP, ISG15	CTNNB1	HSPA4
1502	LowDOWN_MedUP, LowDOWN_HighUP		Shapira influenza host factors, eye and brain development, RNA metabolism and biosynthesis, many motifs (including miRNA and NF-kB65)	ARID4B, CITED2, ETV3, GTF2H1, IRX5, NR4A3, RBBP7, TOB1, TSC22D1, ZFP37, ZNF436	ATP6AP2, EPHB3, MKNK2	THBS1p,	MKNK2	EPHB3, MKNK2, CITED2, TOB1,THBS1		ELAVL1, FYN
1540	LowDOWN_HighUP	LowDOWN_HighUP_WTonly	Cell-cell signaling, nerve impulse, smooth muscle contraction	ANKRD2, EMX1, GLIS1	ALPPL2, SET	STMN4p, THBS1p, HIST1H1Bp,	TP53	SET, ANKRD2,HIST1H1B, THBS1		ELAVL1, SIRT1
1543	LowDOWN_HighUP		Motifs for ZIC3, AP4, PAX4	FOXE3, ZNF395	NT5M	THBS1p, IARS2p,		ZNF395,THBS1		ELAVL1
1549	LowUP_HighDOWN, MedUP_HighDOWN	LowUP_HighDOWN_WTonly	Type I Interferon signaling, response, and production; Toll pathway;	IRF7, LMO2, NMI, NUPR1, SP110, STAT1, TRIM21, TRIM5	FGFR3, MLKL, MOK	ISG15p, COLGALT1p, MAGED2p, APPp, KLHL33p, THBS1p,	HLA-B, JAK1, SNW1, YWHAZ, APP, IRF3, ISG15, MLKL, STAT1, STAT3, TP53, TRIM21	FGFR3, MLKL, IRF7, NMI, NUPR1, STAT1, TRIM21, TRIM5,APP, ISG15, MAGED2, THBS1	HLA-B, JAK1, SNW1, YWHAZ	COPS5, F2, GRP, HSPA4, NCAM1, PCBD1, POLR1B, UBE2D3	FGFR3
1551			Lysosome, nucleotide metabolic process	BIN1, DDB2, MBD1, NFKB1, TCF7	DNASE1L1, FIG4, PIGN
1553	LowDOWN_HighUP		Lysosome, oxidative phosphorylation	CTNNBIP1, NFIA, RNF2	ARAF, ARSB, NTPCR, PHPT1, PPP1R7		NFIA, RUVBL1	NTPCR, NFIA, RNF2,	NFIA	CKB
1559	LowDOWN_HighUP	LowDOWN_HighUP_WTonly			BANF1, FKBP1A, PPP1R14B, PPP4C
1566	LowUP_HighDOWN	LowUP_HighDOWN_WTonly	Demethylation, Shapira influenza host factors, transcription	ARID3B, BDP1, BRF2, DDX20, DPF2, E2F6, ERF, GMEB2, GTF2B, GTF2E1, ING2, INTS12, L3MBTL2, MAML1, NFKBIB, NFKBIL1, PHF13, PLAGL2, POU4F1, RBM7, SFMBT1, SNAPC4, SOX13, SOX9, SPIB, SUV39H2, TRIP4, ZBTB1, ZNF18, ZNF263, ZNF335, ZNF35, ZNF410, ZNF473, ZNF565, ZNF606, ZNF639, ZNF707	CAMSAP3, CDK20, DUSP10, INPP5E, PDE12, PFKFB3, PHLPP2, PLK3, PPP1R12A, PPP1R13B, PPP1R3C, PPP2R5D, RIPK4, SHOC2, SLK, SMG5, STK10, STK40, TBK1		PLK3, TP53	PHLPP2, PLK3, PPP1R12A, PPP1R13B, BRF2, DDX20, GTF2E1, ZNF639,		BRCA1, PPP4R2, SMC2, WDR48
1568	LowUP_MedDOWN, LowUP_HighDOWN	LowUP_HighDOWN_WTonly	mRNA processing	SMAD5, SMURF2, ZNF407	ANGEL1, HTT
1571	LowDOWN_MedUP, LowDOWN_HighUP	LowDOWN_HighUP_WTonly	3' UTR-mediated translational regulation; protein metabolism	POLR1D, ZDHHC7
1578	LowDOWN_MedUP, LowDOWN_HighUP	LowDOWN_HighUP_WTonly		ZNF358
1586	LowUP_HighDOWN, MedUP_HighDOWN	LowUP_HighDOWN_WTonly		SAP30BP, XBP1
1588	LowDOWN_MedUP, LowDOWN_HighUP	LowDOWN_HighUP_WTonly	Ribosome, translational regulation, influenza viral RNA transcription and replication	SMARCD3	IGBP1		SMARCD3	IGBP1, SMARCD3,		ARID4A
1589	LowDOWN_MedUP, LowDOWN_HighUP	LowDOWN_HighUP_WTonly		ZHX1
1590	LowUP_MedDOWN, LowUP_HighDOWN	LowUP_HighDOWN_WTonly	MIR-142-5p	NFE2L3	IGBP1, WDR77
1591	LowDOWN_MedUP			CREB3L4
1592	LowDOWN_MedUP, LowDOWN_HighUP	LowDOWN_HighUP_WTonly	Cell differentiation in spinal cord, prostacyclin signaling	AFF4, ANKRD32, ASB4, ASCC3, ASH1L, ASH2L, BRD7, CASZ1, CBFA2T2, CBFB, CBX4, CREB3L3, CREM, CSDC2, CTCF, DAXX, DBP, DEAF1, DHX38, DTX1, EAF1, EBF4, EHF, EN2, EP300, EPC1, ERCC2, ERG, ESR1, EYA3, FBXL19, FOSB, FOXA2, FOXH1, GLIS2, GTF2A2, GTF2E2, GTF3C4, HCLS1, HDAC4, HDAC8, HEXIM1, HIC2, HIST1H2BC, HIST1H2BG, HIST1H2BJ, HOXA7, HOXB4, ID2, IRX4, LHX1, MEF2D, MXD1, NEUROG3, NFAT5, NFATC4, NKX2-3, NK…	ACVR1B, ALPPL2, ANGEL2, ARAP3, CDK13, CDKL2, CLK1, DDR2, DUSP9, EIF2AK3, ELFN1, EPHA4, ERN2, FKBP15, GAB1, JAK3, LATS2, MAP3K6, MTMR6, NT5C, NTRK2, PAK4, PFKFB2, PPFIBP1, PPM1D, PPME1, PPP1R11, PPP1R16B, PPP1R18, PPP2R2A, PPP6R1, PRKX, PTP4A1, PTPRCAP, SAG, SGK1, SMEK1, SRPK3, TRPM7, WNK4,						HCLS1, HOXA7
1593	LowDOWN_HighUP	LowDOWN_HighUP_WTonly	Cytochrome P450-based metabolism, glutathione metabolism, fructose and mannose metabolism	APEX1, CEBPG, CREBL2, CTNNBIP1, DDIT3, GATA6, KLF11, LRRFIP1, SATB1, TRIM13, ZNF219, ZNF32, ZNF358	CDK5, DUSP22, DZIP3, ERBB2, FARP1, FBP1, IGBP1, IMPA2, MBNL1, NTPCR, PHPT1, PLD6, PPP1CB, PPP1R7, PTPLB, S100A4		STK38	PPP1CB, CEBPG, KLF11,	STK38	ELAVL1
1594			Cholesterol biosynethesis, telomere maintenance and organization	AEBP2, AFF1, ANKS1A, ANKZF1, ARNT, ASB8, ATF4, BCLAF1, BOLA1, BPTF, BRCA1, BRD7, BRWD1, BTG1, CBFB, CHAF1A, CITED4, CNOT8, DDB1, DDX54, DIDO1, DMAP1, DNMT1, EED, EHMT1, ELF4, ELL3, ERCC6, ESRRA, EWSR1, EYA4, EZH1, EZH2, FHL2, FOXD2, GATAD1, GTF2E2, GTF2F2, GTF2IRD1, GTF3C1, HCFC1, HLTF, HMGB2, HOMEZ, HSF2, ID3, IKBKG, ILF3, IRF6, KLF12, KLF3, L3MBTL3, LIMD1, MAFB, MAML1, MCM3, MCM5, MCM6, MDM4, M…	ACPL2, ACVR1, ADCK1, ADCK3, ADCK5, APEX2, ARAP3, ARFGEF1, ARSK, ATP1A1, ATR, BCAP31, BUB1, BUB1B, CABIN1, CAMK2G, CD2BP2, CDC42BPA, CDC7, CDK1, CDK12, CDK14, CDK6, CHEK1, CLK3, CSK, CTNND1, CYP2R1, DAPP1, DNASE1L2, DOLPP1, DUSP11, DYRK3, EGFR, ENOPH1, EPHA1, EPHB4, EYA1, FKBP15, FRK, GAK, GEMIN4, GYS1, HDHD3, IL4R, IMPA1, INPP5F, IRAK3, JUP, KALRN, KCNN4, KIAA1244, LPIN1, LPIN2, MARK2, MAST3, MER…						BOLA1, IRAK3
1595	LowUP_MedDOWN, LowUP_HighDOWN		Cell-cell signaling	ARID3A, DDB2, EYA2, GLI1, KCNIP3, SMARCA2, TOP2B	STK38
1596	LowUP_MedDOWN, LowUP_HighDOWN		Advanced glycosylation end product receptor signaling; polysaccharide biosynthetic process	ARID4B, RBBP7, SIRT7, SREBF2, TAF12, TRIP13, ZNF384	ATP1A1, ATP6AP2, CDS1, DNASE1L1, EPHB2, FIG4, FLNA, HSP90B1, HSPG2, HTT, IGFBP3, NUDT5, PIGN, PPP2R1B, PRKAA2, PTPRF, PTPRJ, STK33, YWHAB	THBS1	SNW1, EPHB2	CDS1, EPHB2, PIGN, PRKAA2, RBBP7, SIRT7, THBS1	SNW1	BRCA1, ELAVL1, FYN
1597	LowDOWN_HighUP	LowDOWN_HighUP_WTonly	Respiratory electron transport	AES, ARID3B, BRPF3, BTF3, DDX20, ECD, ERCC8, FOXA1, HIST1H2BE, HIST1H2BH, IFRD1, MYCBP, NFE2L1, POLR2J, POLR3D, TCEB2, TRIP4, YY1, ZBTB33	ARPP19, CDKL3, GSK3B, MOK, PHLPP2, PPP4C, SMG5, STK25		GSK3B	GSK3B, PPP4C, POLR2J, YY1,		ELAVL1
1625	LowDOWN_HighUP	LowDOWN_HighUP_WTonly			PTPLB

## Sheet: Sheet2
1329	HOXB3
1422	SMARCA4	FLNA
1423		MAPK3
1424	NUPR1, ZNFX1	SSTR2
1433	PBX3, ZNF580
1434	ZDHHC7	PTPDC1
1469	MTA1
1472	ANKRD2, EMX1, EN2, FOXC2, SOX17, TLX2, ZNF205	GRIN1, SIK1
1482	POLR2F	BTRC, PPM1F, SRC
1483	APEX1, CSDE1, TLE2	INPP5K
1484	FOSL1, MAFF
1485	BRPF1, NFKB1	FIG4
1487	ASB6
1490		RPSA
1494	CIITA, HOXA7, TAX1BP3, TRIM32	CDKL2, CDKL3, NCK1
1499	BDP1, DMTF1, ZBTB1, ZNF354B, ZNF394	CDK17
1500	YBX1
1501	THRA, TLE2	IMPA2
1502	ARID4B, CITED2, ETV3, GTF2H1, IRX5, NR4A3, RBBP7, TOB1, TSC22D1, ZFP37, ZNF436	ATP6AP2, EPHB3, MKNK2
1540	ANKRD2, EMX1, GLIS1	ALPPL2, SET
1543	FOXE3, ZNF395	NT5M
1549	IRF7, LMO2, NMI, NUPR1, SP110, STAT1, TRIM21, TRIM5	FGFR3, MLKL, MOK
1551	BIN1, DDB2, MBD1, NFKB1, TCF7	DNASE1L1, FIG4, PIGN
1553	CTNNBIP1, NFIA, RNF2	ARAF, ARSB, NTPCR, PHPT1, PPP1R7
1559		BANF1, FKBP1A, PPP1R14B, PPP4C
1566	ARID3B, BDP1, BRF2, DDX20, DPF2, E2F6, ERF, GMEB2, GTF2B, GTF2E1, ING2, INTS12, L3MBTL2, MAML1, NFKBIB, NFKBIL1, PHF13, PLAGL2, POU4F1, RBM7, SFMBT1, SNAPC4, SOX13, SOX9, SPIB, SUV39H2, TRIP4, ZBTB1, ZNF18, ZNF263, ZNF335, ZNF35, ZNF410, ZNF473, ZNF565, ZNF606, ZNF639, ZNF707	CAMSAP3, CDK20, DUSP10, INPP5E, PDE12, PFKFB3, PHLPP2, PLK3, PPP1R12A, PPP1R13B, PPP1R3C, PPP2R5D, RIPK4, SHOC2, SLK, SMG5, STK10, STK40, TBK1
1568	SMAD5, SMURF2, ZNF407	ANGEL1, HTT
1571	POLR1D, ZDHHC7
1578	ZNF358
1586	SAP30BP, XBP1
1588	SMARCD3	IGBP1
1589	ZHX1
1590	NFE2L3	IGBP1, WDR77
1591	CREB3L4
1593	APEX1, CEBPG, CREBL2, CTNNBIP1, DDIT3, GATA6, KLF11, LRRFIP1, SATB1, TRIM13, ZNF219, ZNF32, ZNF358	CDK5, DUSP22, DZIP3, ERBB2, FARP1, FBP1, IGBP1, IMPA2, MBNL1, NTPCR, PHPT1, PLD6, PPP1CB, PPP1R7, PTPLB, S100A4
1595	ARID3A, DDB2, EYA2, GLI1, KCNIP3, SMARCA2, TOP2B	STK38
1596	ARID4B, RBBP7, SIRT7, SREBF2, TAF12, TRIP13, ZNF384	ATP1A1, ATP6AP2, CDS1, DNASE1L1, EPHB2, FIG4, FLNA, HSP90B1, HSPG2, HTT, IGFBP3, NUDT5, PIGN, PPP2R1B, PRKAA2, PTPRF, PTPRJ, STK33, YWHAB
1597	AES, ARID3B, BRPF3, BTF3, DDX20, ECD, ERCC8, FOXA1, HIST1H2BE, HIST1H2BH, IFRD1, MYCBP, NFE2L1, POLR2J, POLR3D, TCEB2, TRIP4, YY1, ZBTB33	ARPP19, CDKL3, GSK3B, MOK, PHLPP2, PPP4C, SMG5, STK25
1625		PTPLB
1592	AFF4,ANKRD32,ASB4,ASCC3,ASH1L,ASH2L,BRD7,CASZ1,CBFA2T2,CBFB,CBX4,CREB3L3,CREM,CSDC2,CTCF,DAXX,DBP,DEAF1,DHX38,DTX1,EAF1,EBF4,EHF,EN2,EP300,EPC1,ERCC2,ERG,ESR1,EYA3,FBXL19,FOSB,FOXA2,FOXH1,GLIS2,GTF2A2,GTF2E2,GTF3C4,HCLS1,HDAC4,HDAC8,HEXIM1,HIC2,HIST1H2BC,HIST1H2BG,HIST1H2BJ,HOXA7,HOXB4,ID2,IRX4,LHX1,MEF2D,MXD1,NEUROG3,NFAT5,NFATC4,NKX2-3,NKX2-5,OVOL1,PAPOLG,PBX2,PCGF6,PHF19,PHF3,PHF5A,POLR2A,POLR…	ACVR1B,ALPPL2,ANGEL2,ARAP3,CDK13,CDKL2,CLK1,DDR2,DUSP9,EIF2AK3,ELFN1,EPHA4,ERN2,FKBP15,GAB1,JAK3,LATS2,MAP3K6,MTMR6,NT5C,NTRK2,PAK4,PFKFB2,PPFIBP1,PPM1D,PPME1,PPP1R11,PPP1R16B,PPP1R18,PPP2R2A,PPP6R1,PRKX,PTP4A1,PTPRCAP,SAG,SGK1,SMEK1,SRPK3,TRPM7,WNK4,
1594	AEBP2,AFF1,ANKS1A,ANKZF1,ARNT,ASB8,ATF4,BCLAF1,BOLA1,BPTF,BRCA1,BRD7,BRWD1,BTG1,CBFB,CHAF1A,CITED4,CNOT8,DDB1,DDX54,DIDO1,DMAP1,DNMT1,EED,EHMT1,ELF4,ELL3,ERCC6,ESRRA,EWSR1,EYA4,EZH1,EZH2,FHL2,FOXD2,GATAD1,GTF2E2,GTF2F2,GTF2IRD1,GTF3C1,HCFC1,HLTF,HMGB2,HOMEZ,HSF2,ID3,IKBKG,ILF3,IRF6,KLF12,KLF3,L3MBTL3,LIMD1,MAFB,MAML1,MCM3,MCM5,MCM6,MDM4,MED12,MED20,MED4,MED6,MED8,MKL1,NFE2L2,NFIC,NFIL3,NFYC,NR2C1…	ACPL2,ACVR1,ADCK1,ADCK3,ADCK5,APEX2,ARAP3,ARFGEF1,ARSK,ATP1A1,ATR,BCAP31,BUB1,BUB1B,CABIN1,CAMK2G,CD2BP2,CDC42BPA,CDC7,CDK1,CDK12,CDK14,CDK6,CHEK1,CLK3,CSK,CTNND1,CYP2R1,DAPP1,DNASE1L2,DOLPP1,DUSP11,DYRK3,EGFR,ENOPH1,EPHA1,EPHB4,EYA1,FKBP15,FRK,GAK,GEMIN4,GYS1,HDHD3,IL4R,IMPA1,INPP5F,IRAK3,JUP,KALRN,KCNN4,KIAA1244,LPIN1,LPIN2,MARK2,MAST3,MERTK,MET,MST1R,MST4,MTMR3,MTMR4,MVP,NANP,NCK1,NEK6,NEK9,NU…
