# Supplementary material for: Integrating Transcriptomic and Proteomic Data Using Predictive Regulatory Network Models of Host Response to Pathogens
Source: PLoS Comput Biol. 2016 Jul 12;12(7):e1005013. doi: 10.1371/journal.pcbi.1005013 (PMC4942116; doi:10.1371/journal.pcbi.1005013)
Supplement: S2 Table — (XLSX) [file pcbi.1005013.s002.xlsx]

## Sheet: Mouse Module Characterization
Module	Expression pattern (low, medium, high pathogenicity groups)	Expression pattern (wildtype comparison: H1N1 vs H5N1)	Characterization by top enriched annotation categories (empty: no enrichment)	MERLIN signaling proteins	MERLIN TFs	MTGLASSO protein regulators
3155	LowDOWN_HighUP,MedDOWN_HighUP,	LowDOWN_HighUP_WTonly,		Sgk2	Npm2
3062	LowUP_HighDOWN,	LowUP_HighDOWN_WTonly,		Mast3		Ogfr, Tnks1bp1
3142	LowUP_MedDOWN,LowUP_HighDOWN,	LowUP_HighDOWN_WTonly,			Gatad1
3144				Taok2, Tjp1, Vrk2	Hoxa7
3003	LowDOWN_MedUP,	LowDOWN_HighUP_WTonly,	REACTOME_INNATE_IMMUNE_SYSTEM, regulation of sequence-specific DNA binding transcription factor activity, REACTOME_CYTOKINE_SIGNALING_IN_IMMUNE_SYSTEM		Irf2, Mxd1, Zbtb5
3147			REACTOME_PEPTIDE_LIGAND_BINDING_RECEPTORS, REACTOME_CLASS_A1_RHODOPSIN_LIKE_RECEPTORS, REACTOME_GPCR_LIGAND_BINDING	Alppl2, Rrp1b	Neurog3	Sumo2
3135			KEGG_NEUROACTIVE_LIGAND_RECEPTOR_INTERACTION, REACTOME_GPCR_LIGAND_BINDING, G-protein coupled receptor signaling pathway		Ciz1	Letmd1, P01673, Snrpf, Sumo2
3047					Dmtf1, Polr2i	Fkbp3, Letmd1
3210				Cdk6, Phlpp1, Ppp1cb	Etv5, Trim32	C3, Hp
3029	LowDOWN_HighUP,	LowDOWN_HighUP_WTonly,		Ptprf		Serpina3k, Serpina3m
2976				Vac14	Dhx38	Hpx
3253	LowUP_MedDOWN,LowUP_HighDOWN,	LowUP_HighDOWN_WTonly,	REACTOME_METABOLISM_OF_PROTEINS		Mbd3
2977					Chd1, Skil, Whsc1l1	Evpl, Fgb, Fgg, Gm2a, Pkn2
3184					Polr2f	Hpx, Serpina3m
3185				Mvp, Tns1	Baz1a
3186				Nek11	Xrcc5	Serpina3m
3187				Pdpk1, Ryk	Dmtf1, Zfp217	Letmd1
3181	LowUP_MedDOWN,LowUP_HighDOWN,	LowUP_HighDOWN_WTonly,		D10Bwg1379e, Prkd1		Serpina3m, Snrpf
3182			RNA splicing via transesterification reactions with bulged adenosine as nucleophile, nuclear mRNA splicing via spliceosome, RNA splicing via transesterification reactions	Dzip3, Pign, Ppfibp1	Prpf4b, Zhx1
3183				Ptp4a3
3058	LowUP_HighDOWN,	LowUP_HighDOWN_WTonly,			Gtf3a	Ripk1
2975				Stk16	Nfat5, Zfp512	C3
3188					Med27
3189			antigen processing and presentation of endogenous peptide antigen, antigen processing and presentation of endogenous antigen, REACTOME_ENDOSOMAL_VACUOLAR_PATHWAY	Irak4, Mvp, Nek6, Ptpn1, Sema4d	Ccrn4l, Hoxa7, Rgs14, Rxra, Tgif1, Timeless
2810	LowUP_HighDOWN,MedUP_HighDOWN,	LowUP_HighDOWN_WTonly,	KEGG_ASTHMA, antigen processing and presentation of peptide or polysaccharide antigen via MHC class II, KEGG_INTESTINAL_IMMUNE_NETWORK_FOR_IGA_PRODUCTION		Bcl11a, Ell3, Faim3, Spib	Cfb, Fgb, Itih2, Q91VC3
3206			REACTOME_INTERACTIONS_OF_VPR_WITH_HOST_CELLULAR_PROTEINS, REACTOME_REGULATION_OF_GLUCOKINASE_BY_GLUCOKINASE_REGULATORY_PROTEIN, REACTOME_NEP_NS2_INTERACTS_WITH_THE_CELLULAR_EXPORT_MACHINERY	Banf1, Cdkl5, Nom1, Taok2, Vrk2	Polr1d, Polr2h, Pwp1, Tfdp1	2310036O22Rik, Serpina3k, Serpina3m
2950			REACTOME_METABOLISM_OF_PROTEINS	Hipk3, Inpp5f	Nab1, Phf14, Tbc1d2b	Letmd1
3203			regulation of interferon-alpha production, ISG15-protein conjugation, regulation of symbiosis -- encompassing mutualism through parasitism	Cth, Etf1, Impad1, Inpp1, Mlkl, Prkx, Sema4d, Sgsh, Stk24, Ulk3	Ciita, Daxx, Ddit3, Eif2ak2, Hcls1, Hexim1, Hoxb2, Irf7, Irf9, Mafk, Mxd1, Nmi, Pml, Pou3f1, Relb, Stat1, Timeless, Trim21, Znfx1
3205			tRNA aminoacylation, amino acid activation, REACTOME_TRANSCRIPTION	Enoph1, Ppp1cc	Cnot8, Ercc3, Polr3d
3070					Ctdp1	2310036O22Rik
3134	LowUP_MedDOWN,LowUP_HighDOWN,	LowUP_HighDOWN_WTonly,	REACTOME_TCA_CYCLE_AND_RESPIRATORY_ELECTRON_TRANSPORT	Fig4, Pgp	Pias3	Snrpf
3072			mRNA processing, mRNA metabolic process		Cnot3, Nfyb	Cpt2, Letmd1, Sdhb
3073	LowUP_MedDOWN,LowUP_HighDOWN,	LowUP_HighDOWN_WTonly,			Snrpb
3156	LowUP_HighDOWN,	LowUP_HighDOWN_WTonly,	peptidyl-serine phosphorylation, peptidyl-serine modification, phosphate-containing compound metabolic process	Prkdc, Rps6ka5	Ddb2	Fgb
3133			KEGG_UBIQUITIN_MEDIATED_PROTEOLYSIS, REACTOME_METABOLISM_OF_CARBOHYDRATES, KEGG_PATHWAYS_IN_CANCER	Tbk1, Tox4	Atf4, Dr1, Gtf3c1
3154				Wdr81	Aff4, Brd8, Eed, Foxh1, Prop1, Scrt2, Taf9, Tlx2, Yeats4	Ctsb, Dlg1, Hopx, S100a8, Sfxn3, Usp9x
3056	LowUP_MedDOWN,LowUP_HighDOWN,	LowUP_HighDOWN_WTonly,	positive regulation of kinase activity, positive regulation of transferase activity	Mdp1, Mst1r		Dtx3l, Fgb, Snrpf
3057	LowUP_MedDOWN,		vesicle-mediated transport		Gatad1, Med8
3159			RNA processing	Trp53bp2	Phf1	2310036O22Rik, F13a1, Hpx, Itih2, Serpina3m
3139				Akt1, Arfgef1, Map3k7, Ppp1r12a	Cnot3, Crebbp, Ep400, Hmg20b, Papola, Usf1	Fkbp3, Letmd1, Snrpf
3174			REACTOME_APC_C_CDC20_MEDIATED_DEGRADATION_OF_MITOTIC_PROTEINS, REACTOME_APC_C_CDH1_MEDIATED_DEGRADATION_OF_CDC20_AND_OTHER_APC_C_CDH1_TARGETED_PROTEINS_IN_LATE_MITOSIS_EARLY_G1, REACTOME_REGULATION_OF_MITOTIC_CELL_CYCLE	Anp32e, Shoc2, Srpk2	Cnot8, Gmeb2, Pcgf6, Polr2c, Prpf4b, Vhl
3280			REACTOME_TRANSPORT_OF_INORGANIC_CATIONS_ANIONS_AND_AMINO_ACIDS_OLIGOPEPTIDES, KEGG_VASCULAR_SMOOTH_MUSCLE_CONTRACTION, KEGG_CALCIUM_SIGNALING_PATHWAY	Pak6	Foxq1, Maf, Neurog3, Nr1d1, Prop1, Scrt2, Tlx2, Ybx2	Hopx, Sumo2
3207			DNA-dependent DNA replication initiation, REACTOME_UNWINDING_OF_DNA, serine family amino acid biosynthetic process	Arap3, Arrb2, Aurka, Bub1b, C230081A13Rik, Camk4, Casc5, Cdc25c, Cdk1, Cdkn3, Dlg3, Ephb2, Fes, Fkbp1b, Impa2, Irak3, Kcnn4, Lat, Lats2, Lck, Lgals1, Mapk3, Mtor, Myo1d, Nek9, Ntpcr, Pfkfb4, Pkmyt1, Plk1, Plk3, Ppp1r14b, Ppp1r15b, Ppp1r18, Ppp1r7, Ppp2r5a, Prkaa1, Prkaa2, Ptprcap, Ripk3, Smg6, Strn, Trp53bp2	Asb4, Asb6, Batf, Brca2, Brpf1, Bzw1, Ccrn4l, Chaf1a, Crebl2, Dnmt1, E2f1, Espl1, Ezh2, Foxk2, Foxm1, Gtf2f2, Hcls1, Hdac5, Hmgb2, Irx5, Klf16, Lmo4, Lztr1, Mafb, Mafg, Mcm3, Mcm5, Mcm6, Mcm7, Mxd3, Mybl2, Nfe2l1, Nfia, Nfkbil1, Phf5a, Pms1, Rad51, Rad54b, Rnps1, Sp1, Taf12, Tax1bp3, Tef, Trip13, Tsc22d1, Wdhd1, Yy1, Zbtb39, Zfp593, Zzz3	C3, Hp, Hpx, Serpina3m
3179			protein targeting, protein localization to organelle, intracellular protein transport	Pdpk1	Zfp597	Fkbp3, Hba-x, Letmd1
3249				Irak4	Smurf2	2310036O22Rik, Cyp2f2
2899				Vac14		Hpx, Nrgn
3141	LowUP_MedDOWN,			Camk2g, Stk24		S100a8
2894				Enoph1	Dmap1, Nfyc
3036					Ash2l
3208			REACTOME_POST_NMDA_RECEPTOR_ACTIVATION_EVENTS, REACTOME_ACTIVATION_OF_NMDA_RECEPTOR_UPON_GLUTAMATE_BINDING_AND_POSTSYNAPTIC_EVENTS, KEGG_NUCLEOTIDE_EXCISION_REPAIR	Akap9, Arpp19, Gab1, Gsk3b, Inpp5e, Phlpp1, Ptprj, Sacm1l, Ublcp1, Ywhab	Apbb2, Arid4b, Ep300, Ep400, Ercc6, Hltf, Rnf141, Skil, Tceb1, Zdhhc21	C3
3197			ubiquitin-dependent protein catabolic process, modification-dependent protein catabolic process, modification-dependent macromolecule catabolic process		Ercc3
3194					Ctnnbip1
3193	LowDOWN_HighUP,	LowDOWN_HighUP_WTonly,		Ppme1	Ell, Nrf1	Hnrpdl, Snrpf
3192			retinol metabolic process, regulation of cholesterol metabolic process, regulation of cholesterol biosynthetic process	Adck3, Arap3, Arrb2, Bcap31, Bex2, Camsap3, Cdkl2, Dab2ip, Dlg3, Dusp10, Dusp23, Elfn1, Epha1, Ephb3, Epor, Erbb3, Farp1, Fgfr3, Fkbp15, Ids, Il4ra, Inpp5a, Inpp5k, Irak3, Jup, Lpin1, Map3k9, Mapk3, Met, Mtmr3, Nek3, Pak4, Pde12, Phpt1, Plk3, Ppp1r15b, Ppp1r16a, Ppp1r18, Ppp1r3c, Ppp2r5a, Ppp4r4, Prkaa2, Ptplad1, Ptprf, Ripk3, Sgsh, Sh3rf2, Smg6, Stk33, Stk38, Styxl1, Sytl2, Tbck, Tnk1, Tns3, Tox…	Aes, Ankrd42, Apbb1, Asb4, Ascc3, Atf1, Batf, Bptf, Brpf1, Bzw1, Cbfb, Ccrn4l, Dbp, Ddx5, Erg, Etv1, Foxa2, Foxk2, Glis2, Gtf2i, Hdac5, Hdac7, Hey1, Hivep3, Irx5, Klf12, Lztr1, Maf1, Mafb, Maff, Myc, Ovol2, Patz1, Pcbd1, Pcbd2, Phf3, Rarg, Rbmx, Rbpj, Sec14l2, Six5, Smarca2, Sox18, Sox4, Srebf1, Tax1bp3, Tbx1, Tef, Tfdp2, Thap7, Thra, Tle2, Tle6, Trim29, Trim32, Trip11, Wwtr1, Zbtb26, Zfp146, Zfp…	C3, Hpx, Serpina3m
3199			REACTOME_RESPIRATORY_ELECTRON_TRANSPORT, REACTOME_RESPIRATORY_ELECTRON_TRANSPORT_ATP_SYNTHESIS_BY_CHEMIOSMOTIC_COUPLING_AND_HEAT_PRODUCTION_BY_UNCOUPLING_PROTEINS, KEGG_PARKINSONS_DISEASE	Nek6	Bola1	2310036O22Rik
3198				Bcap31, Cdk6, Cds1, Cep192, Csnk1d, Ctdnep1, Erbb3, Fes, Inpp5j, Pfkfb3, Ppp1cb, Sh2d4a, Tns3, Ulk2	Apbb1, Cbfb, Etv5, Ppan, Prdm4, Snw1, Trip11	Hpx, Ttc33
