# Supplementary material for: Integrating Transcriptomic and Proteomic Data Using Predictive Regulatory Network Models of Host Response to Pathogens
Source: PLoS Comput Biol. 2016 Jul 12;12(7):e1005013. doi: 10.1371/journal.pcbi.1005013 (PMC4942116; doi:10.1371/journal.pcbi.1005013)
Supplement: S6 Table — (XLSX) [file pcbi.1005013.s006.xlsx]

## Sheet: README
Rankings for MERLIN predicted regulators.
In the Human_all and Mouse_all sheets, the “In module” column contains the module in which the regulator is clustered as a target.
In the Human_all and Mouse_all sheets, the “Target module(s)” column contains the module that the regulator is predicted to regulate.
Additional supporting evidence for regulators (based on screening studies) is given in the "Supporting studies" column.
Studies are referred to by first author, last name, from:
König et al. 2010; Karlas et al. 2010; Shapira et al. 2009; L. Zhang et al. 2009; Brass et al. 2009; Hao et al. 2008; Sui et al. 2009; Watanabe et al. 2014; de Chassey et al. 2013; Tafforeau et al. 2011
For mice, orthogology mapping was performed on the screening study list for matching.

## Sheet: Human_all
Regulator	Rank	In Module	Target Module(s)	Supporting Studies
YTHDC1	39.4284	1592	1592	BRASS
BOLA1	36.6755	1594	1594
STAT1	32.766	1549	1549	SHAPIRA
PHF3	28.984	1594	1592, 1594	SHAPIRA
TNS3	28.559	1594	1594
HCLS1	27.5041	1592	1592
WDR81	25.3439	1594	1594
MET	24.0643	1594	1594
GEMIN4	23.1127	1594	1594	WATANABE
MKL1	22.7768	1594	1594
FKBP15	22.2862	1594	1592, 1594
CYP2R1	22.2328	1594	1594
PTPRF	20.9084	1594	1594, 1596
NMI	19.9949	1549	1549
PPP1R9A	19.7148	1594	1594
TRIM21	19.6602	1549	1549	KARLAS|SHAPIRA
IRF7	19.6388	1549	1549
LMO2	19.4463	1549	1549
NEK9	19.2415	1594	1594	KARLAS
SP110	19.1942	1549	1549
KCNIP3	18.7534	541	1595
EZH1	17.8081	1594	1594
EWSR1	16.8601	1592	1594
ZNF628	16.6401	1594	1594
TCEB1	16.6346	1592	1592
BCAP31	16.4095	1594	1594
PARP1	16.2446	1594	1594
SRPK2	16.1484	1594	1594	WATANABE
TP53BP2	16.1332	1594	1594
IRAK3	15.8592	1594	1594	KONIG
TBC1D22A	15.6274	1594	1594
DDX20	15.5429	1566	1566, 1597
ZNF276	15.5141	1594	1594
ZBTB3	15.2681	1594	1594	HAO
ANKRD2	14.9697	1540	1472, 1540
FGFR3	14.8395	1464	1549
IGBP1	14.8292	515	1588, 1590, 1593
LPIN1	14.8262	1594	1594	SHAPIRA
SAG	14.7672	1592	1592
HOXA7	14.7513	1592	1494, 1592
PREB	14.7157	1594	1594
FIG4	14.4887	1596	1485, 1551, 1596
GYS1	14.4474	1594	1594	SHAPIRA
PDCD11	14.3908	1594	1594
PPP1R12B	14.2504	1594	1594
LHX1	14.0446	1592	1592
TAL2	13.9975	1592	1592
PIGO	13.9546	1594	1594
BPTF	13.7484	1594	1594	SUI
ZHX3	13.6356	1594	1594
MST1R	13.5636	1594	1594
NUDT18	13.0597	1594	1594
CDC7	13.0536	1594	1594
DDR2	13.0395	1592	1592
PTPN23	13.0228	1594	1594
SIK2	12.7864	1594	1594
KIAA1244	12.6976	1594	1594
PTPDC1	12.3624	1555	1434
ZNF205	12.2382	1592	1472
EPHB2	12.1925	1594	1596	KONIG|SHAPIRA
MDP1	12.1859	1591
TFCP2L1	12.1528	1594	1594
DNASE1L1	12.0196	1596	1551, 1596
JUP	11.9271	1594	1594
CDC42BPA	11.7448	1594	1594	KONIG
MED20	11.6778	1594	1594
SET	11.5864	1540	1540
EYA2	11.479	1483	1595
CDKL2	11.4588	1592	1494, 1592
DAPP1	11.3138	1594	1594
DNMT1	11.2192	1594	1594	WATANABE
KLF12	11.164	1594	1594
ACVR1	11.1516	1594	1594
TRIM5	11.1397	1549	1549
TP53BP1	10.975	1594	1594
ILF3	10.8733	1594	1594	DECHASSEY_NS1_NS2|WATANABE
DUSP11	10.8715	1594	1594
EED	10.7895	1594	1594
ARID3B	10.692	1566	1566, 1597
TAB1	10.6709	1594	1594
PTK7	10.5639	1594
CBFB	10.4352	1592	1592, 1594
IRX4	10.4329	1592	1592
HOXB3	10.4001	500	1329
KCNN4	10.3971	1594	1594
PTPRR	10.3803	1594	1594
SMARCE1	10.3205	1592	1592
ADCK5	10.3	1594	1594
NR4A2	10.2605	1592		SHAPIRA
MAFF	10.2169	1484	1484
EGFR	10.1175	1594	1594
MOK	10.1078	1625	1549, 1597
TAF9B	10.0896	1592	1592
RRP1B	10.089	1518		SHAPIRA
ZNF239	10.0821	1594	1594
HEXIM1	10.0185	1592	1592	WATANABE
GAK	10.0165	1594	1594	KONIG
PHF8	10.0162	1594	1594
WNK4	9.98604	1592	1592
NFE2L3	9.98292	1594	1590
POLR2J	9.94764	827	1597
ARSK	9.94397	1594	1594
ROR1	9.90214	1594	1594
GTF2E2	9.85324	1594	1592, 1594
FARP1	9.83319	1501	1593	WATANABE
OCRL	9.83246	1594	1594
FBXL19	9.80185	1592	1592
TULP4	9.69498	1594	1594	SHAPIRA
ZNF565	9.65201	1594	1566
EYA4	9.63318	1594	1594
HTT	9.62786	508	1568, 1596
SMARCD3	9.60844	1476	1588	KONIG
SBF1	9.59393	1594	1594
RNGTT	9.58133	1594	1594
UPF1	9.53921	1594	1594
CDS1	9.53068	1596	1596
DUSP23	9.518	323
CABIN1	9.48758	1594	1594	SHAPIRA
MXD1	9.44042	1592	1592
PPP1R10	9.37919	1426
WHSC1L1	9.30744	1594	1592
ZNFX1	9.30647	1261	1424
PROP1	9.29616	1592	1592
PGP	9.24635	787
MTMR3	9.2178	1594	1594
OVOL2	9.17324	1594	1594
PPP5C	9.12555	1594
MKNK1	9.12412	1594		SHAPIRA
MAP2K1	9.12154	1394		SHAPIRA
IMPAD1	9.08813	1455
RBBP7	9.06345	1596	1502, 1596
FOXH1	9.04815	1592	1592
SNRPD1	9.01466	1398
BTRC	8.99904	1594	1482
ATP1A1	8.99543	1594	1594, 1596
FLNA	8.98016	1422	1422, 1596
ID3	8.96584	1592	1594
SPIB	8.94721	1037	1566
EMX1	8.9453	1472	1472, 1540
NEK6	8.94376	1594	1594	KONIG
POLR1B	8.93066	1318
MED8	8.91737	1594	1594
PHPT1	8.91304	1593	1553, 1593
SMARCAD1	8.88237	1594	1594
GTF2H4	8.87455	1594
WDR77	8.85146	1299	1590
ZNF623	8.69431	1594	1594
HOMEZ	8.64651	1594	1594
FOSL1	8.62309	1484	1484	SHAPIRA
ENOPH1	8.58039	1594	1594
ZNF131	8.5382	1592	1592
KLF3	8.51895	1594	1594
FES	8.50313	1592
PMS1	8.48712	1594	1594
PPM1D	8.45933	1592	1592
STAT6	8.45295	1594	1594
PYGO2	8.41011	1594	1594
IMPA1	8.36342	1594	1594
NFXL1	8.34054	709
ZNF398	8.33567	1256
CDKL5	8.30485	194		KONIG
PML	8.26875	1594	1594	SHAPIRA|ZHANG
SND1	8.2333	1594	1594	WATANABE
ADCK1	8.22355	1594	1594
DDB2	8.18212	1551	1551, 1595
ARFGEF1	8.17961	1594	1594
PTPN12	8.14343	1594	1594
SYNJ2	8.11995	1074
TLX2	8.10661	1472	1472, 1592
PPP6R1	8.09352	1592	1592
RFX5	8.09226	1594	1594
ERCC2	8.09118	1592	1592
CDK12	8.08455	1594	1594
ID2	8.08307	1592	1592
PFKFB3	8.07508	1594	1566, 1594
ALPPL2	8.04887	1540	1540, 1592
GTF2I	8.04225	1594
MAP3K6	8.02473	1594	1592
CHAF1A	8.01613	1594	1594	KONIG
POLR3C	7.9877	1594	1594
TRIM32	7.98767	1594	1494, 1594
ANKK1	7.94491	44
PRKX	7.93599	1594	1592
ARAP3	7.92512	1594	1592, 1594
IMPA2	7.9142	1593	1501, 1593	WATANABE
SLC20A2	7.90105	1594	1594
LPIN2	7.89496	1594	1594
FXR1	7.88744	1592
ANKS1A	7.83931	1594	1594	SUI
XBP1	7.81923	1586	1586	SHAPIRA
BUB1	7.7852	1594	1594
HOXB4	7.77776	1594	1592
DENND4A	7.77094	1594
THAP7	7.75011	1594	1594
PPAPDC2	7.72783	1594	1594
PPAP2B	7.72671	1594	1594
MAP2K6	7.70571	1595
TRIP13	7.6974	1596	1596
BUB1B	7.6928	1594	1594
PLK3	7.67835	1566	1566	KARLAS|KONIG
PLK1	7.64702	1594	1594
GLI1	7.64348	1595	1595
POLR2A	7.6397	1592	1592
ZNF263	7.62921	1566	1566
TLE2	7.62801	1483	1483, 1501
SMAD3	7.58784	1594	1594
CTNND1	7.58345	1594	1594
SEMA4D	7.55434	1594	1594
FOXC2	7.54638	1592	1472
PFKFB4	7.53304	785
TRIP6	7.49713	1594	1594
LIMD1	7.4729	1594	1594
CDK6	7.44374	1594	1594
CAMK2G	7.43787	1594	1594	SHAPIRA
NUPR1	7.43489	735	1424, 1549
ZNF688	7.42687	1592	1594
DLG3	7.42194	1594
YY1	7.39995	1597	1597
BRF2	7.38636	1566	1566
PIGN	7.38329	1594	1551, 1594, 1596
TRRAP	7.35205	1594	1594	SHAPIRA
IKBKG	7.35142	1594	1594	SHAPIRA
EN2	7.32993	1472	1472, 1592
RBL1	7.31581	1594	1594
TRIM24	7.27737	1594	1594
MTMR12	7.25081	672
SMARCA5	7.24286	1592	1592	SHAPIRA
NCOA2	7.2426	1594
FOXD2	7.22518	1594	1594
SUV39H2	7.19822	1594	1566
MDM4	7.18734	1594	1594
CIITA	7.15573	1594	1494
NEK11	7.15412	1444
RCAN1	7.14613	1594
DDB1	7.12445	1594	1594
PRKD1	7.12319	1470
NKX2-5	7.12201	1592	1592
MAST4	7.11891	617
TTK	7.10457	1594	1594
WWTR1	7.07415	1225
STK10	7.06435	1566	1566
CD2BP2	7.05638	1594	1594
BRPF3	7.03232	1594	1597
MCM7	7.02892	1594
TRIB3	6.99879	1594		SHAPIRA
POLR1D	6.99005	1433	1571
CITED2	6.97666	1502	1502
STAT3	6.97445	1053		SUI
MTMR9	6.96009	674
RGS14	6.95213	1594	1594
BEX2	6.94098	1304
PPP1R7	6.93394	1593	1553, 1593
ZNF416	6.90843	1594	1594
TRIM13	6.8968	1161	1593
DUSP9	6.86899	1592	1592
TCF7	6.86148	1551	1551
ZFP36L1	6.86062	1592	1592
PRPF4B	6.85124	1589
SMURF2	6.84516	1420	1568
PTPRE	6.84426	883
ZNF641	6.80854	1594	1594
POU2F1	6.79347	1594	1594
SMARCA4	6.78587	1594	1422
PRKAA2	6.7827	1594	1596
ZNF235	6.76555	1252
IVNS1ABP	6.75161	1594		SHAPIRA|ZHANG
TIMELESS	6.74448	1596	1594
SIRT2	6.70987	986
HDGF	6.70651	475
ZNF606	6.70481	1594	1566
RORC	6.70275	1592	1592
SOX7	6.69824	1592	1592
SMG5	6.68902	1594	1566, 1597
HSP90B1	6.67479	1596	1596
BRD7	6.66609	1594	1592, 1594
ASB6	6.65295	1482	1487
ZFP91	6.63488	1247
ERBB2	6.634	362	1593
DTX1	6.60936	319	1592
PHF5A	6.58841	793	1592	WATANABE
IGFBP3	6.5812	1594	1596
MED4	6.57586	1594	1594
MST4	6.56664	1594	1594
DMAP1	6.55809	1594	1594	KARLAS
MAML1	6.54647	1594	1566, 1594
KLF11	6.53575	1535	1593
AEBP2	6.53543	1594	1594
POU4F1	6.53101	831	1566
ZNF512B	6.52845	1594	1594	SHAPIRA
SRC	6.50974	1446	1482
PTP4A1	6.50646	1592	1592
STK38	6.50553	1058	1595	SHAPIRA|WATANABE
PDK4	6.48796	1320
XRCC5	6.47108	1594	1594
POLR2I	6.46523	1474
ZDHHC7	6.45961	1433	1434, 1571
RARG	6.45478	1594	1594
EIF2AK2	6.45107	1549		KONIG|SHAPIRA|ZHANG
ZNF445	6.43802	1594	1594
S100A4	6.42575	1501	1593	WATANABE
FOXJ3	6.40853	1290
DBP	6.40418	1592	1592
GATAD1	6.39895	1594	1594
SREBF1	6.39254	1594	1594
ZBTB26	6.37282	1383
NFKB1	6.36149	708	1485, 1551	SHAPIRA|ZHANG
PPP3CC	6.35622	1594	1594
UTF1	6.35615	1592	1592
CDKL3	6.34466	1494	1494, 1597
GAB1	6.31087	1594	1592
LBR	6.3003	1594
ZNF512	6.29025	1594	1594
ZFHX2	6.28335	1446
HLTF	6.2767	1594	1594
PPP3R2	6.27118	1397
SPRED1	6.26818	1594	1594
YBX2	6.26748	1597	1592
SMARCA2	6.25654	1595	1595
PLRG1	6.24724	818
CDC25C	6.22636	1490
ETV5	6.22236	1556
ARSA	6.22138	1356
BTG1	6.2181	1594	1594	SHAPIRA
ECD	6.21465	1594	1597	WATANABE
CREBL2	6.21376	1631	1593	SHAPIRA
PAPOLG	6.20523	1592	1592
PHOSPHO2	6.1896	1594
ATP6AP2	6.18752	1596	1502, 1596	KARLAS|KONIG
TRPC4AP	6.17609	1594	1594
STK33	6.17234	1594	1596
GTF2A2	6.17193	1592	1592
ERN2	6.17176	1592	1592	KONIG
CTDSPL2	6.16111	1502
SNAPC3	6.15312	1594	1594	DECHASSEY_NS1_NS2
TFDP2	6.14008	1382		SHAPIRA
NT5C	6.13797	1594	1592
TCF12	6.1132	1594	1594
ELL3	6.07686	1594	1594
MCM3	6.06838	1594	1594
PTPRK	6.06723	1594	1594
L3MBTL3	6.06104	1594	1594
PHLPP2	6.05486	1566	1566, 1597
FBXO7	6.0271	1294
ZNF449	6.02307	1594	1594
RYK	6.00765	1559
POLR3B	6.00505	1594		SHAPIRA
FOXP1	5.99103	417
ZNF189	5.98667	1594	1594
PRKDC	5.98096	1569		SHAPIRA
POLR2L	5.97872	1559		KARLAS
GRIN1	5.97406	1472	1472
ZNF426	5.96715	1592
ERG	5.96653	1592	1592
RBPJ	5.96299	913
TJP1	5.96207	1594	1594
NONO	5.95975	1537		WATANABE
MED31	5.95446	1592
PPARGC1B	5.94605	834
LEF1	5.91855	572
POLR3D	5.91588	1594	1597
SUZ12	5.89803	1592	1592	SUI
TOP2B	5.89459	1595	1595
E2F4	5.88794	1556
SNAI1	5.84553	1592	1592
ATR	5.83604	1594	1594
POLR3K	5.80931	1594	1594
PPFIA1	5.78783	1594	1594
ZNF407	5.78625	1564	1568
ANKRD42	5.78515	1592
PPARG	5.77929	833
PIAS3	5.75374	798		DECHASSEY_NS1_NS2
NANP	5.75223	1594	1594
TRPM7	5.74814	1467	1592
SMEK1	5.74686	1592	1592
ASCC3	5.74043	1592	1592
CUX1	5.71839	1519
ANKS3	5.71249	1594
ZFPL1	5.70279	1594
PPP1R11	5.69681	1592	1592
BRWD1	5.69628	1594	1594
CREB3L4	5.68347	1358	1591
HSF2	5.68147	1594	1594
MCM8	5.68052	623
PHF13	5.67485	1499	1566
HSPG2	5.6735	1594	1596
FKBP1B	5.66706	1588		SHAPIRA
E2F5	5.66553	1594
STK16	5.65933	1287
NFIX	5.65343	707
SOX1	5.62887	1592	1592
ZNF48	5.62848	1594	1594
ZHX2	5.62531	1482
CSDC2	5.62352	1592	1592
ZNHIT3	5.61267	1262
SOX12	5.60949	1594
POLR2K	5.60156	1592	1592
CBFA2T2	5.60154	1592	1592
SCAND1	5.58557	1594	1594
PPP2R2A	5.57388	1592	1592
ARID3A	5.57078	67	1595
TAF12	5.56889	1415	1596	HAO
PPP3R1	5.56821	850
MLKL	5.53974	651	1549	BRASS
PAK4	5.53645	1592	1592
RIOK3	5.5354	1592		SHAPIRA
SMEK2	5.53219	1584
JRK	5.5302	539
VAC14	5.5276	1594	1594	DECHASSEY_NS1_NS2
ERCC6	5.52472	1594	1594
NEK3	5.50837	1403
CASC5	5.50623	1568
PPP1R12A	5.50464	1566	1566
ANKZF1	5.49431	1594	1594
NCK1	5.49079	1594	1494, 1594
POU3F1	5.48887	1592	1592
MAST3	5.48483	1594	1594
CFL1	5.47938	1559
ETS1	5.45764	1479		SHAPIRA
APEX2	5.45407	1594	1594
STK4	5.44067	1453
SOX18	5.43796	1472
BCLAF1	5.43217	1594	1594	DECHASSEY_NS1_NS2
BANF1	5.43146	1559	1559
MERTK	5.42964	1594	1594
SSTR2	5.42699	1424	1424
MAF	5.41429	602
ERCC8	5.40627	1597	1597
DZIP3	5.39165	1301	1593
GLIS1	5.38736	1592	1540
PIK3R1	5.3781	802		DECHASSEY_NS1_NS2
RUNX1	5.36097	1594	1594	KARLAS
SMAD1	5.35973	1566
KLF6	5.35957	561		SHAPIRA
PPP6C	5.3589	1592	1594	WATANABE
PTK2	5.35524	1594	1594
TNIK	5.35432	1594	1594
MARK2	5.35086	1592	1594	KONIG
ZNF707	5.33883	1594	1566
POGK	5.3369	1594	1594
MTA2	5.33408	1592
EPHA4	5.32973	1592	1592	SHAPIRA
PPP1R14B	5.32289	1455	1559
HIST1H2BH	5.30828	1597	1597
NOM1	5.30229	720
CDK5	5.30216	1501	1593
EPHB4	5.2959	1594	1594	KONIG
CSNK1G2	5.29246	257		KONIG
MBNL1	5.2907	1347	1593
NUDT16	5.28169	1594	1594
PPP1R35	5.27121	1594	1594
ETV3	5.26939	1502	1502
PTPLB	5.26157	1593	1593, 1625
MED12	5.2587	1594	1594
ELK4	5.25649	1594
NPM2	5.24499	1553
ZBTB5	5.24221	1235
TRIM29	5.24017	1592	1592
H1F0	5.23809	470
IDS	5.23613	1592
BRCA1	5.23327	1594	1594
DAXX	5.23143	278	1592	SHAPIRA
ZNF91	5.22411	1592	1592
MEF2D	5.2238	1592	1592
PHLPP1	5.22206	1594	1594
NT5M	5.21976	1637	1543
FHL2	5.21587	1594	1594
CCNG1	5.21271	1594
ESRRA	5.21006	1594	1594
EP400	5.20902	358
NFIA	5.1996	1553	1553	WATANABE
CDC16	5.18499	1594
MTMR14	5.17292	673
DOLPP1	5.172	1594	1594
GATA6	5.16122	431	1593
RAI14	5.15814	1594
NTPCR	5.15665	730	1553, 1593
ZNF142	5.15646	1594	1594
PHF19	5.15518	1570	1592
PKN3	5.14877	804
PPM1F	5.13644	1482	1482
UBP1	5.1148	1594	1594	SHAPIRA
HCFC1	5.11437	1594	1594
ZZZ3	5.10461	1594	1594
LRRFIP1	5.09699	1625	1593	TAFFOREAU_H1N1_POL
SATB1	5.09619	1593	1593
OXSR1	5.0871	751		KONIG
RNF14	5.08481	931
ACVR1B	5.06604	1592	1592
THRA	5.06101	1593	1501
KALRN	5.05728	1594	1594
NFIL3	5.05307	1594	1594	SHAPIRA
PRDM6	5.05056	1523
TEX14	5.04561	1592
CDK14	5.04281	1594	1594
PPM1B	5.03907	1474		WATANABE
HIST1H2BD	5.03609	1480
CSNK1D	5.03502	256
MTMR4	5.03004	1594	1594
SOX13	5.02799	1594	1566
ZNF18	5.02611	1594	1566
CNOT6	5.02537	1592
GTF3C4	5.01975	1592	1592
E2F6	5.01238	1566	1566
STRADB	5.01046	1594	1594
ESR1	5.00836	1592	1592
AURKA	5.00617	95
PRG2	5.00239	1592
STK40	4.99743	1566	1566
TGIF2	4.99466	1594	1594
GLI2	4.9943	1594
NKRF	4.99196	713		DECHASSEY_NS1_NS2
ARSJ	4.98913	1594
ZNF236	4.98594	1592
BTF3	4.98543	1592	1597
PPP1R16B	4.97304	1592	1592
ATM	4.96895	85		TAFFOREAU_H1N1_POL
TBCK	4.95818	1594	1594
NFE2L2	4.94513	1594	1594
BLZF1	4.9444	1549
GTF2F2	4.94307	1594	1594
EPC1	4.93659	1592	1592
CITED4	4.91764	1594	1594
PPP4R4	4.91726	852
MXD3	4.91256	1592
NR4A3	4.90995	1502	1502
CNTN1	4.906	1592
NFYB	4.89888	1412
HIC2	4.89696	1592	1592
TCEA1	4.89461	1616
ANKRD10	4.89401	1594
CLK2	4.8913	216
SH2D4A	4.87576	1594	1594
ZNF326	4.87041	1499
ZNF436	4.86606	1502	1502	KONIG
ZNF384	4.85532	1502	1596
PPP2R4	4.84924	847
OBSCN	4.83668	1594
CTDP1	4.82707	263
ZNF282	4.82639	1594
CAMK4	4.81832	1596
PPME1	4.81093	1592	1592
DYRK3	4.80219	1594	1594
PCBD2	4.78598	1592
OVOL1	4.78036	1592	1592
DDIT3	4.77873	1459	1593
ZNF444	4.77857	1594	1594
TERF1	4.77824	1594	1594
ZNF248	4.7767	1594
RIPK1	4.77318	1636
TOB1	4.77311	1592	1502
MYBBP1A	4.77128	1594
LCMT1	4.76723	571
SGK1	4.76486	1592	1592	KONIG
ABL2	4.74896	1566
ZNF35	4.74853	1594	1566
ABL1	4.73965	8
SLK	4.73435	1566	1566
YWHAG	4.73325	1566
SSH2	4.73223	1592
PPP2R1B	4.72521	1594	1596
STK24	4.71974	1594		SHAPIRA
CDK16	4.70294	1495
SKIL	4.70169	990
CREB3	4.70122	1532		SHAPIRA
FBP1	4.70032	1593	1593
PPP1R3C	4.6937	1521	1566
SIRT4	4.68503	987
ZBTB1	4.68257	1499	1499, 1566	TAFFOREAU_H1N1_POL
GRK5	4.6644	1594		KONIG
NUDT5	4.65659	1596	1596
ABT1	4.63034	1592
PIGG	4.61262	1594	1594
HDAC8	4.61254	1592	1592
ZDHHC21	4.6112	1594
BZW1	4.60966	122
PDPK1	4.6082	1302
SRCAP	4.6037	1041
CLK1	4.58231	1592	1592	KARLAS|KONIG
ZNF2	4.57781	1251
MTA1	4.57668	1578	1469
PWP1	4.5758	1594	1592
MBD2	4.57376	1594
ZNF467	4.55777	1257	1592
CMYA5	4.55629	1338
DAB2	4.54808	1594
ANGEL1	4.54634	1594	1568
HNRNPAB	4.54103	1554
PDE12	4.53698	1566	1566
ELL2	4.53627	1433
MKNK2	4.53625	649	1502	SHAPIRA
ZFP41	4.52242	1245
ZNF639	4.51465	1566	1566
CAMSAP3	4.51376	1566	1566
CCRN4L	4.50494	177		SHAPIRA
ANP32B	4.50268	1423		WATANABE
SREBF2	4.50106	1594	1596
NFIC	4.49961	1594	1594
TAF9	4.48608	1078
CEBPG	4.48346	1520	1593
SNTB2	4.48255	1466
ASCC2	4.48127	77
SOX21	4.47947	1592	1592
IFRD1	4.47873	1594	1597
MCM6	4.47682	1594	1594
PATZ1	4.47488	1581
ANKRD32	4.45515	1592	1592
ZNF32	4.45396	1553	1593
ULK2	4.44331	1594
PPFIBP1	4.44312	1592	1592
HDHD3	4.43705	1594	1594
DUSP4	4.42542	1318
FOXC1	4.40407	1275
RPSA	4.40339	1500	1490
TLE3	4.40008	1435
TMF1	4.39729	1594		SHAPIRA
WDHD1	4.39512	1594
TLE1	4.38503	1105
ZNF286A	4.38452	1592	1592
L3MBTL2	4.38126	1492	1566
TOX4	4.37434	1594	1594
MAPK3	4.3724	1334	1423	SHAPIRA
FRK	4.36421	1594	1594	KONIG
ALPP	4.35997	40
WHSC1	4.35534	1625
CREBBP	4.34515	1592
STK25	4.33979	1597	1597
SIK1	4.33903	1472	1472
ZFP36L2	4.33612	1244
FGFR1	4.32843	406		KONIG
ACPL2	4.32741	1594	1594
RAD51	4.31985	1594	1594
FLNB	4.31735	412
EPHB3	4.31561	360	1502
NFATC2	4.30413	1594
GFI1B	4.29556	436
UBTF	4.29514	1561
BCL6	4.29207	108
NFAT5	4.2826	1592	1592	KONIG
ARAF	4.26913	57	1553	KONIG
E2F1	4.25943	1623
NCOA6	4.25798	1566
ULK3	4.25219	1198
HIF1AN	4.24903	1594
HMGB2	4.24551	1594	1594
PPP1R13B	4.2435	1566	1566
H2AFX	4.22965	1506
DEAF1	4.21838	1472	1592
BIN1	4.20306	113	1551
ASH2L	4.20063	1594	1592
BRD1	4.19443	1502
IRF9	4.19419	1549
CAMKK1	4.1835	154
EP300	4.17968	1592	1592	SHAPIRA
ZHX1	4.17538	1592	1589
ZNF580	4.17281	1495	1433
ADCK3	4.1695	1594	1594
BRPF1	4.16034	1592	1485
FOXQ1	4.15429	1594		KONIG
ESPL1	4.14551	1594
BATF	4.14384	104
LZTR1	4.13863	1594
TAF1	4.13371	1589
GTF2IRD1	4.1227	1594	1594
GTF3C1	4.11656	1594	1594
MDFIC	4.11469	627
KLF9	4.11465	562
OCLN	4.11271	1594
PTPRA	4.11072	882
G6PC3	4.10806	1356		KONIG
ANGEL2	4.106	1607	1592
PPP1CA	4.1055	841
RAF1	4.1017	900
PPP1CC	4.10078	842
TAF13	4.09498	1592	1592
TCERG1	4.09474	1594	1594
SAP30BP	4.09399	1566	1586
HMGB3	4.0926	1573
ZNF473	4.08705	1468	1566	BRASS
SNAPC5	4.0855	1023
ELFN1	4.08436	1472	1592
SMAD5	4.08036	1568	1568	SHAPIRA
ZNF354B	4.07577	1499	1499
ARNT	4.07105	1594	1594	DECHASSEY_NS1_NS2|SHAPIRA
ZBTB33	4.05797	1594	1597
PPAN	4.05504	1566		BRASS|SHAPIRA
DAB2IP	4.04271	1424
PPP2R5D	4.03576	849	1566
POLR2F	4.02916	1592	1482
SFI1	4.02192	1594	1594
MVP	4.01296	1594	1594
CSK	4.01277	1594	1594	SUI
ZNF335	4.00926	1566	1566
AFF1	4.00784	1594	1594
NEUROG3	4.00082	1592	1592
MYLK2	3.99833	1486
TARDBP	3.9961	1594
DMTF1	3.99188	1499	1499
ZNF593	3.98784	1566
TIMM50	3.9804	1545
YEATS4	3.97866	1594	1594
NFATC4	3.97428	1592	1592
PER2	3.97016	1592
ZFP90	3.96923	1594
GSK3B	3.96725	1597	1597	KONIG
SHOC2	3.9528	1594	1566
IPO9	3.94703	534		TAFFOREAU_H1N1_POL
POU6F1	3.94475	1594
SRPK3	3.92439	1543	1592
MRAS	3.92382	1588
TSHZ1	3.91156	1170
MYCBP	3.90527	1597	1597
CSDE1	3.90389	1483	1483
STK11	3.89721	1386
ETS2	3.89428	1549
EBF4	3.88733	1592	1592
SGSH	3.88688	1594
AES	3.88543	27	1597
PPP2R5A	3.88149	1500
STK36	3.87602	1393
PBX2	3.87507	1467	1592
XRCC4	3.86377	1594
RELB	3.85125	917
CNOT8	3.84745	1594	1594
ARSB	3.84625	1436	1553
JUND	3.83402	1482
ZNF217	3.83197	1611		SHAPIRA
ENSA	3.82613	1597
INPP5E	3.81942	1566	1566
HHEX	3.81211	1432
SPDEF	3.80604	1592
UBN1	3.80196	1594	1594
TBK1	3.78574	1594	1566	KONIG
DDX54	3.78003	1594	1594
HIST1H2BE	3.77054	1592	1597
PFKFB2	3.76742	1592	1592
ZFP62	3.76542	1246
CBX4	3.76498	1592	1592
RANBP9	3.75382	902
PPP1CB	3.75264	1593	1593
SOX17	3.751	1472	1472
TAL1	3.75049	1592	1592
INTS12	3.74648	1566	1566	SHAPIRA
SEC14L2	3.72741	1594	1594
NR2C1	3.71769	1594	1594
ZBTB34	3.70866	1592
POLR1C	3.70717	1315
ZNF296	3.7021	1319
GTF2A1	3.69391	1382
TSC22D3	3.69079	1386		SHAPIRA
YAF2	3.67375	1226
NKX2-3	3.66615	1592	1592
FOXE3	3.65939	1592	1543
CDK1	3.65618	1594	1594
SHC1	3.65479	1594		SHAPIRA
DPF2	3.65096	309	1566	HAO
TAX1BP3	3.64935	1494	1494	DECHASSEY_NS1_NS2
THRAP3	3.63882	1594	1594
PIAS4	3.63604	1566
RFC1	3.6357	919
POLR2B	3.62738	823
IRX5	3.62646	1502	1502
PPP1R3B	3.62125	1594
ELF4	3.62056	1594	1594
FOSB	3.61886	1592	1592
ASB8	3.60853	1594	1594
SP2	3.5848	1033
GABPA	3.58398	1648		SHAPIRA
ZNF184	3.58283	1250
CRY1	3.57966	1592
IL4R	3.57744	1594	1594
CASZ1	3.56109	1592	1592
MCM4	3.55848	1389
VRK2	3.54962	1594
TAOK3	3.54816	1594	1594	SHAPIRA
PRKAA1	3.53471	1566
PPP2R2C	3.5314	846
LATS2	3.51911	1592	1592
EDF1	3.51341	1356
HOXA2	3.51297	498
PBX3	3.50903	764	1433
NFE2L1	3.50881	1594	1597	SHAPIRA
SCRT2	3.50636	1592	1592
DNASE1L2	3.4998	1594	1594
MITF	3.49502	648
TSG101	3.48981	1168
HELZ	3.47571	1320
SACM1L	3.47463	1594
SH3RF2	3.46758	1594
PER1	3.45409	781
EPHA1	3.45392	1594	1594
CLK3	3.45142	1594	1594	BRASS
SGK2	3.4487	1594
FUBP1	3.44454	1566
ANP32A	3.44008	48
LAT	3.43935	1375
MED6	3.43898	1594	1594	KARLAS
ICK	3.43209	511
HOXB6	3.42845	1594
HDX	3.4284	1592
EIF2AK3	3.42395	1592	1592	SHAPIRA
STRN	3.42045	1627
PPP1R18	3.41889	1592	1592
XAB2	3.41714	1594		KARLAS
CREB1	3.4065	250		KONIG
MAFB	3.40514	1592	1594
MPZL1	3.40375	1331		BRASS
CDK20	3.39475	1594	1566
MAP3K9	3.39114	1566		SHAPIRA
FOXA2	3.38409	1592	1592
NFKBIA	3.38199	1335		SHAPIRA
DPF3	3.37877	310
MARK3	3.37433	616		SUI
YBX1	3.3725	1433	1500
APEX1	3.35856	53	1483, 1593
BDP1	3.35607	1566	1499, 1566
TULP3	3.35436	1592
TCEA2	3.34634	1501
ATF4	3.34451	1512	1594	SHAPIRA
ZBTB17	3.33002	1471		DECHASSEY_NS1_NS2
MCM5	3.32754	1594	1594	WATANABE
PBX4	3.32548	765
EIF2AK1	3.31702	336
STAT5B	3.3143	1485
PXK	3.30772	888
E4F1	3.30624	327
ING2	3.2977	1566	1566
HIST1H1C	3.28593	1639
NRF1	3.284	1594
GATA3	3.27227	1592
HDAC2	3.26964	1545
HDAC5	3.2683	1592
IRF6	3.2675	1594	1594	SHAPIRA
RPS6KA2	3.26138	949		KONIG
ARID4B	3.26042	1592	1502, 1596
IRAK1	3.25331	1582		SHAPIRA
HOXB2	3.25011	1594
MYBL2	3.2494	1541
IKZF2	3.24818	1483
ZNF624	3.24293	1499
SNAPC2	3.2394	1594	1594
DMPK	3.2361	1592
PHTF1	3.23269	795
ZNF219	3.23058	1593	1593
VDR	3.2266	1594		SHAPIRA
ZNF358	3.21314	1578	1578, 1593
ZNF266	3.20326	1253
DUSP6	3.19833	324		SHAPIRA
TGFB1I1	3.19278	1296
GLIS2	3.19216	1472	1592
MAP3K7	3.18814	609		SHAPIRA
EYA1	3.18024	1594	1594
DEDD2	3.18022	1566		SUI
TEAD4	3.17546	1594
PPP4R1	3.17255	851
HMG20B	3.1722	1495
HIST1H2BC	3.16865	1592	1592
PHF2	3.1634	1592		KARLAS|KONIG
SH3YL1	3.15962	1553
CHEK1	3.15598	1594	1594
PHKG2	3.14885	794
ZNF250	3.14751	1594
ETV1	3.14717	1497
ARID1A	3.14173	66
ASB3	3.14074	76
NFKBIL1	3.13795	1594	1566
PLAGL2	3.13298	1566	1566
RNF2	3.13231	1548	1553
PIM1	3.11794	803
TNK1	3.1167	1142
MED27	3.11449	1582
PAPOLA	3.10871	1585		SUI
SNRPB	3.10587	1582		BRASS|WATANABE
INPP4B	3.10523	1592
MAP3K1	3.10082	1278
MBD1	3.08433	1485	1551
ELF2	3.08342	350
PTPRJ	3.07892	1596	1596
SYTL2	3.07867	1633
PTPRCAP	3.06892	1592	1592
WNK1	3.05393	1222
PTP4A3	3.04746	879
TBX18	3.03845	1594	1594
KLF16	3.03842	1592
PCGF2	3.03424	1577	1594
RABGGTB	3.03146	1635
LYN	3.02719	1546		SHAPIRA
ZNF319	3.01583	1594
EHMT1	3.01077	1594	1594
YWHAB	3.00303	1594	1596
PTPN1	3.0019	1594	1594
CTCF	3.0011	1592	1592
POLR3F	2.99757	1592	1592	DECHASSEY_NS1_NS2
MYB	2.99576	1312
POLR2H	2.9945	826		KARLAS
ZNF395	2.99422	1592	1543
ANKRA2	2.98825	1327
NR2F6	2.98323	725
KAT2A	2.97744	1594
LRRK1	2.97729	1594		KONIG
HOXA3	2.97072	1399
RBAK	2.96469	1592
CDK17	2.96143	1566	1499
RAD54B	2.95647	1619
IKZF3	2.94669	1484		SHAPIRA
TFPT	2.94302	1330
ANP32E	2.93498	1631
RING1	2.92747	1594		KONIG
PNN	2.92325	1499
RIOK1	2.91678	1592
CTH	2.90772	1548		SHAPIRA
MAST1	2.90198	1415
NAB1	2.89164	1631
MEF2A	2.87516	630
TAOK2	2.87367	1079
HDAC4	2.85288	1594	1592
PPP1R2	2.85266	1563
PCGF6	2.84953	1592	1592	BRASS
EZH2	2.83726	1594	1594
TFAP2A	2.83465	1592	1592	SHAPIRA
MBD3	2.8222	1393
TRIM25	2.8182	1549		SHAPIRA
DUSP10	2.81657	1566	1566
RBMX	2.79528	912
RPA2	2.79471	1594	1594
PPP4C	2.78789	1465	1559, 1597
TCF3	2.78109	1088		KARLAS
ZNF394	2.76759	1499	1499
ADNP	2.75853	1609
MEF2C	2.75436	632		SHAPIRA
PAWR	2.7531	1594
PAK1	2.75229	1594	1594
ZNF597	2.74508	1499
AFF4	2.73586	1592	1592
TSC22D1	2.7335	1579	1502
HIST1H2BG	2.72322	1592	1592	WATANABE
PPAPDC1B	2.72	1379
ASH1L	2.70882	1592	1592
UBLCP1	2.70879	1594	1594
FOXM1	2.70863	1597
TFDP1	2.69867	1094		SHAPIRA
MAF1	2.69741	1557
SNW1	2.69696	1594	1594	KARLAS|SUI|WATANABE
HIVEP2	2.69655	1302
PKMYT1	2.69286	1594
GABPB1	2.68849	1592
SMARCD1	2.68762	1594
MATR3	2.68185	1592
TAF6	2.67524	1483		TAFFOREAU_H1N1_POL
ELL	2.67055	1499
CDC5L	2.66622	190
JAK3	2.66131	1592	1592
TAF10	2.65863	1592
SRF	2.65585	1502
ADCK4	2.64563	23
AKAP9	2.63679	1594
GTF2E1	2.63545	1566	1566
TBX1	2.62748	1592	1592
INPP5A	2.62595	1576
ZNF524	2.61961	1594
DHX38	2.61797	298	1592
CTDSP1	2.61641	264
RXRA	2.6013	952		SHAPIRA
PHF20	2.59877	792		SHAPIRA
EYA3	2.59255	1594	1592
CTNNBIP1	2.59031	1593	1553, 1593	SHAPIRA
ZFX	2.59027	1314
GMEB1	2.58949	1566		DECHASSEY_NS1_NS2|SHAPIRA
RIPK3	2.58092	1594
TAF5L	2.56356	1521
HABP4	2.56225	472
INPP1	2.56135	1628
STK32A	2.5598	1057
HIPK3	2.55308	1589		KONIG
CHD1	2.54906	1499
CDK13	2.5481	1592	1592
HOXB7	2.54478	502
NEK2	2.54332	1378
DDX5	2.53646	1594		TAFFOREAU_H1N1_POL
TFAP4	2.52314	1566
SRPK1	2.51466	1594
RIPK4	2.51193	1388	1566
TAF1A	2.50723	1360
PHF1	2.4922	790
CTDNEP1	2.49049	1618
HIVEP1	2.48392	486		DECHASSEY_NS1_NS2
NR1D1	2.48295	1592
TTF2	2.48147	1175
GTF3A	2.48073	1592
APBB1	2.47312	1592
PPM1G	2.46001	1552		WATANABE
DAZAP2	2.4594	1593		TAFFOREAU_H1N1_POL
PTPLA	2.45777	880
EAF1	2.45733	1592	1592
ZNF653	2.45207	1594
BTAF1	2.44213	1594
ERF	2.44129	1499	1566
TBX3	2.43904	1592
NCOA4	2.43195	689
SMG6	2.43008	1021
CLOCK	2.42931	218		KONIG
TRIP11	2.42769	1592
TAF4	2.41145	1566
EEPD1	2.40199	330
NRIP1	2.39716	1594
RNPS1	2.39651	933		HAO
YWHAZ	2.38706	1554		WATANABE
EPOR	2.38548	1303
ERCC3	2.37415	363
FXR2	2.37323	1630		WATANABE
GTF2H3	2.3711	1597
SMAD4	2.36837	1499
ANKLE2	2.36423	1594
FASTK	2.36136	396
RUNX2	2.35327	1594
PPM1N	2.35039	1494
PEAK1	2.3493	780
ZBTB10	2.34147	1412
POU3F3	2.34089	1592	1592
ZNF148	2.33977	1382
ZNF146	2.3324	1473
MTOR	2.33066	1594
NFKBIB	2.3297	1566	1566
PIM3	2.32406	1388
SIRT7	2.31501	1502	1596
HOXB5	2.30774	501
CIZ1	2.29723	1334
PTP4A2	2.29199	1629
ARID4A	2.28961	1502
INPP5J	2.28946	531
SNAPC4	2.27586	1435	1566	DECHASSEY_NS1_NS2|TAFFOREAU_H5N1_POL
MLLT10	2.27304	1467
ZMYND11	2.26996	1585
PRKAB2	2.25595	1594
RNF4	2.25088	1574
SFMBT1	2.25001	1594	1566
INPP5F	2.24938	1594	1594
CDKN3	2.23901	1593
GATA2	2.2266	1592
PTK6	2.21967	1594
PTPN6	2.21802	1637		SHAPIRA
ZFP37	2.2119	1502	1502
EHF	2.19358	1594	1592
SKI	2.17961	989
NFYC	2.16766	1594	1594
HIVEP3	2.16434	1592
RLF	2.15151	1567
PLD6	2.14795	1318	1593
PTPRZ1	2.14732	884
LCK	2.14675	570
ASB4	2.14053	1378	1592
STAT5A	2.13365	1054
ZNF25	2.1322	1592	1592
NCOR2	2.13165	1594		SHAPIRA
PRDM2	2.13127	1558
ETF1	2.13125	1592
PPP1R16A	2.12887	1593
PTPLAD1	2.12835	1594		WATANABE
DUSP19	2.12561	322
PAX6	2.12207	1592
BAZ1B	2.1193	1387
PTRF	2.11602	1430		WATANABE
POLR3E	2.11537	828
PHF14	2.10796	791
GTF2H1	2.10381	1502	1502
ZNF3	2.10204	1592	1592
BCL2	2.10011	106		SUI|ZHANG
MEIS2	2.09317	635
HOXA5	2.07627	499
IRF2	2.04683	1594		KARLAS|SHAPIRA
PPP1R15B	2.04585	1499
STYK1	2.04198	1594
TRIP4	2.03556	1594	1566, 1597
ZNF689	2.03483	1592
SSB	2.03111	1592
NDNL2	2.02985	691
VRK1	2.02501	1596
PTPN21	2.02393	1594	1594
NTRK2	2.02306	1543	1592	KONIG
YEATS2	2.01659	1227
ZDHHC2	2.01447	1242
SORBS1	2.00687	1032
ZFP2	2.00371	1525
SERTAD3	2.00186	1592
ZNF566	1.98996	1407
ZBTB40	1.98765	1594
SOX9	1.98046	1566	1566	SHAPIRA
MAPK14	1.97388	611		SHAPIRA
KLF7	1.96904	1381		SHAPIRA
FKBP1A	1.96406	1559	1559
ZNF275	1.95861	1499
ZBTB24	1.95185	1392
ARPP19	1.94595	74	1597
FOXK2	1.94555	1517
ZNF23	1.93808	1592
ZNF446	1.937	1592	1592
EGR1	1.92953	331
IRAK4	1.92148	1325
NCOA1	1.91768	688
TFAP2E	1.91593	1093
HEY1	1.91492	1376
NFATC3	1.90304	1592
PRDM4	1.90013	1567
CREM	1.88971	1474	1592
RFX2	1.88629	1594	1594
SERTAD2	1.88614	1502
DUSP1	1.88041	1335		SHAPIRA
PKNOX1	1.8777	1594
SSBP3	1.87268	1502
DUSP12	1.86921	1594
ASB1	1.86747	1592
NEK1	1.86223	1592
PRKCZ	1.85557	1470
CREB3L3	1.85447	1592	1592
TBX2	1.84517	1592
MYNN	1.81584	1566
HIRA	1.81553	1318
POLR2G	1.81173	825
RNF141	1.80888	1597
NSD1	1.80698	728
WBP11	1.7908	1587
CENPB	1.77432	1592
MYO1D	1.76889	1594
ZFYVE1	1.76376	1566
HIST1H2BJ	1.75997	1592	1592
MTMR6	1.75933	1592	1592
CAMK1	1.73265	1293
CTBP1	1.73036	1592		SHAPIRA|WATANABE
TCF4	1.7035	1433
CDC14B	1.69832	185
ZBTB6	1.69404	1592	1592
EGR2	1.69363	1592		SHAPIRA
JARID2	1.66585	1566
ALPK3	1.66277	39
TLE6	1.65773	1592
DIDO1	1.64132	1594	1594
LMO4	1.63121	1294
ZNF410	1.63088	1435	1566
BCOR	1.62894	1592
MEIS1	1.616	634
DUSP22	1.58185	1593	1593
SP4	1.57906	1447
TAF11	1.57716	1594
LIMK1	1.55797	581		KONIG
PHACTR3	1.55199	788
BRF1	1.54319	1592
SRSF9	1.53707	1538
CDK18	1.53635	1594
RPAP2	1.51253	935
STYXL1	1.51077	1067
TCEB2	1.50331	1597	1597
TRIM33	1.4918	1162
INPP5K	1.47632	1483	1483
GTF2B	1.47585	1566	1566
COIL	1.47298	1566
MLXIP	1.47287	1502
JMJD1C	1.46485	1592
TSC22D4	1.45066	1544
SIRT6	1.43596	988
TNS1	1.41141	1558
LTK	1.41104	1501		KONIG
PLK2	1.40994	1566		SHAPIRA
KLF13	1.40211	1594
MTMR2	1.39889	1578
SBK1	1.3917	958
TGIF1	1.38877	1566
MAPK13	1.34371	1597		SHAPIRA
FOXA1	1.31556	1594	1597	SHAPIRA
MAFK	1.31089	1566
PRICKLE3	1.3106	1566
MAZ	1.30571	1597		SHAPIRA
PPP1R1A	1.30478	844
PPP1R14C	1.28334	843
PNRC2	1.28202	1468
ZNF354A	1.2662	1502
NR4A1	1.25414	1592		SHAPIRA
TAF7	1.25173	1077
PAK6	1.2373	754
FOSL2	1.22542	1566
POLR2C	1.21817	824
LMTK2	1.19981	1592
USF2	1.19785	1433		SHAPIRA
HDAC3	1.1559	474		SHAPIRA
TCF20	1.14975	1586		SHAPIRA
PCBD1	1.14536	1495		TAFFOREAU_H1N1_POL
BRD8	1.14057	1521		WATANABE|TAFFOREAU_H1N1_POL
VHL	1.12758	1406
BRAF	1.11348	1591
PHF17	1.11056	1594
FAIM3	1.11039	1592
BRCA2	1.11012	1594
GMEB2	1.09886	1566	1566
JDP2	1.09167	1594
ZNF638	1.08907	1594
SP1	1.08815	1594
RBM7	1.08768	1566	1566
TEAD1	1.08606	1366
BRSK2	1.04379	121
ZNF280B	1.03523	1254
ACVR2A	0.998768	1558		KONIG
RPS6KA3	0.996261	1593		SHAPIRA
APBB2	0.9924	1594
CHD8	0.978864	1592
ELF1	0.946336	1594
GZF1	0.940883	1566
DPF1	0.924563	308
ZNF341	0.918131	1643
SIRT5	0.902597	1456
CBL	0.899851	1594
MAPK11	0.891766	610		SHAPIRA
NFX1	0.874521	1594
AKT1	0.869302	1597		KONIG|SUI
ZBTB20	0.867964	1594
CNOT3	0.860584	1594		HAO
DUSP14	0.856255	1459
CEBPB	0.854581	1499
PDLIM4	0.842903	1594
ERBB3	0.831852	1594
MAFG	0.811687	603
DR1	0.799518	315
ZBTB39	0.759939	1566
ZNF157	0.715702	1597
MTF2	0.703764	1502
NR2C2	0.693424	1566
MYC	0.684873	677		KARLAS|SHAPIRA
ZBTB38	0.65432	1491
MYCN	0.646694	1594
ARHGAP29	0.627086	1594
CNOT2	0.618106	1566
ARRB2	0.615358	1592
BARX2	0.611831	1594
CDK9	0.611787	193
HDAC7	0.587799	1594
USF1	0.572859	1592
MLLT6	0.549251	1553
MSX1	0.540243	1592
RPS6KA5	0.530704	1594		SHAPIRA
TBC1D2B	0.498495	1566
TEF	0.470328	1332
FUBP3	0.441834	1592
BAZ1A	0.423134	1318
SRRM1	0.4025	1566
CEP192	0.388692	1592
BTG2	0.388017	1502
SOX4	0.330336	1594
CAMK2D	0.228085	1347
PLAGL1	0.211988	806
PLK4	0.185976	817		KONIG
CLK4	0.182453	1503		SHAPIRA
SIX5	0.0787343	1502
LGALS1	0.0733446	1596

## Sheet: Mouse_all
Regulator	Ranking	In Module	Target Module(s)	Supporting Studies
Mlkl	50.4897	3203	3203	BRASS
Irf7	38.9768	3203	3203
Eif2ak2	36.0595	3203	3203	KONIG|SHAPIRA|ZHANG
Daxx	28.302	3203	3203	SHAPIRA
Relb	27.2186	3203	3203
Stk33	26.4283	3192	3192
Trim21	24.0761	3203	3203	KARLAS|SHAPIRA
Ripk3	23.0307	3207	3192, 3207
Pml	21.5577	3203	3203	SHAPIRA|ZHANG
Stat1	21.341	3203	3203	SHAPIRA
Tle2	21.0356	3192	3192
Zfp593	20.5885	3207	3192, 3207
Nmi	20.0747	3203	3203
Hcls1	19.5704	3207	3203, 3207
Ciita	18.4094	467	3203
Pou3f1	17.3145	3203	3203
Ccrn4l	16.7829	3207	3189, 3192, 3207	SHAPIRA
Sgsh	15.8067	3213	3192, 3203
Trp53bp2	15.2935	3192	3159, 3192, 3207
Batf	14.5718	3207	3192, 3207
Ddit3	13.5057	3203	3203
Sema4d	13.047	3189	3189, 3203
Znfx1	12.2369	3203	3203
Timeless	11.0223	3189	3189, 3203
Ulk3	10.7768	2563	3203
Bzw1	10.5737	3207	3192, 3207
Mxd1	10.5424	3203	3003, 3203
Mapk3	10.4506	3192	3192, 3207	SHAPIRA
Asb4	10.3647	3207	3192, 3207
Ppp1r15b	10.1559	3207	3192, 3207
Arsj	10.1254	225
Bex2	9.76632	3192	3192
Scrt2	9.75504	3154	3154, 3280
Zzz3	9.73607	3192	3192, 3207
Apbb1	9.52509	3192	3192, 3198
Rgs14	9.42643	3189	3189
Irak4	9.25168	3207	3189, 3249
Impad1	9.22994	1152	3203
Etv1	9.08289	3192	3192
Mafb	8.7819	3207	3192, 3207
Mafk	8.58939	3203	3203
Klf12	8.5519	3192	3192
Map3k9	8.53831	3192	3192	SHAPIRA
Tgif1	8.40919	3189	3189
Nek6	8.37038	3189	3189, 3199	KONIG
Espl1	8.32872	3207	3207
Crebl2	8.09768	3192	3207	SHAPIRA
Ptpn1	8.00149	3207	3189
Mvp	7.96932	3189	3185, 3189
Tef	7.94202	3192	3192, 3207
Rad51	7.93764	3207	3207
Tbx1	7.86969	3192	3192
Irak3	7.71544	2948	3192, 3207	KONIG
Sgk2	7.67617	3155	3155
Ptprf	7.65594	3192	3029, 3192
Tab1	7.63487	2855
Plk1	7.62068	3207	3207
Myc	7.38355	3207	3192	KARLAS|SHAPIRA
Taf9	7.35	3154	3154
Baz1a	7.33742	286	3185
Trip11	7.26933	3198	3192, 3198
Pcbd1	7.25317	3192	3192	mouse_TAFFOREAU_H1N1_POL
Npm2	7.23809	3034	3155
Irf9	7.22819	3203	3203
Fes	7.2241	3207	3198, 3207
Styxl1	7.18405	3192	3192
Tbk1	7.16058	3133	3133	KONIG
Atf4	7.00795	234	3133	SHAPIRA
Dhx38	7.00262	657	2976
Maf1	6.93879	1349	3192
Dusp14	6.91596	3192
Foxh1	6.9157	3154	3154
Nek11	6.88291	3192	3186
Tax1bp3	6.84611	3192	3192, 3207	mouse_DECHASSEY_NS1_NS2
Inpp1	6.78301	2941	3203
Phf1	6.76761	3192	3159
Gtf3c1	6.67085	2842	3133
Pcbd2	6.65962	3192	3192
Prkaa2	6.62228	3192	3192, 3207
Foxk2	6.61415	3207	3192, 3207
Fosl2	6.60008	888
Sirt5	6.59284	3192
Fbp1	6.51053	848
Prkdc	6.5047	3156	3156	SHAPIRA
Lztr1	6.47369	3192	3192, 3207
Cnot8	6.44668	3205	3174, 3205
Habp4	6.42607	1032
Taok2	6.39843	3103	3144, 3206
Tns1	6.38436	3249	3185
Ddb2	6.35323	3156	3156
Dbp	6.2603	3192	3192
Hdac7	6.15125	3192	3192
Fosl1	6.14217	3207		SHAPIRA
Smurf2	6.14	3192	3249
Sec14l2	6.11434	3192	3192
Fig4	6.06272	871	3134
Tlx2	6.02973	3280	3154, 3280
Aurka	6.01928	3207	3207
Zfp637	5.95909	3192	3192
Zfp266	5.94334	3087
Vrk2	5.94233	2606	3144, 3206
Nfkbib	5.93714	1590
Arap3	5.91296	3192	3192, 3207
Brd8	5.88367	3064	3154	WATANABE|mouse_TAFFOREAU_H1N1_POL
Ptplad1	5.76309	3192	3192	WATANABE
Tns3	5.74858	3192	3192, 3198
Zhx1	5.73305	3182	3182
Kat2a	5.71998	1201
Epha1	5.66173	3192	3192
Pigg	5.65775	1763
Foxm1	5.65458	3207	3207
Etv5	5.62033	3192	3198, 3210
Pak6	5.61083	3280	3280
Egfr	5.60706	2806
Tox4	5.5684	3133	3133, 3192
Cdkl5	5.53073	427	3206	KONIG
Zfp354b	5.46394	3192	3192
Foxa2	5.4408	3192	3192
Mcm3	5.44057	3207	3207
Ulk2	5.43823	3192	3192, 3198
Deaf1	5.42044	628
Map2k1	5.40761	3203		SHAPIRA
Casc5	5.39711	3207	3207
Ctcf	5.36021	563
Elf1	5.35134	754
Xbp1	5.346	2898		SHAPIRA
Lck	5.34578	3207	3207
Prpf4b	5.28035	1884	3174, 3182
Akt1	5.23965	3139	3139	KONIG|SUI
Dab2ip	5.22268	3192	3192
Mast3	5.20353	1367	3062
Snai1	5.18377	2252
Mafg	5.18128	3207	3207
Runx2	5.1731	2086
Zfp326	5.15509	2680
Thra	5.1349	3192	3192
Irx5	5.07485	3192	3192, 3207
Stk30	5.06508	2819
Maf	5.04124	3280	3280
Ncoa1	5.03613	1554
Mxd3	5.01813	3207	3207
Ppp1r18	5.01439	3207	3192, 3207
Ppm1b	5.00084	2958		WATANABE
Etf1	4.98931	789	3203
Vac14	4.98272	2976	2899, 2976	mouse_DECHASSEY_NS1_NS2
Eed	4.96515	2915	3154
Bptf	4.96168	3192	3192	SUI
Etv3	4.95115	3189
Taf12	4.89316	3207	3207	HAO
Epor	4.88005	3192	3192
Eya2	4.86118	799
Csk	4.84067	3195		SUI
Bub1b	4.79173	3207	3207
Arrb2	4.72757	3207	3192, 3207
Med27	4.72456	2894	3188
Rxra	4.72301	3192	3189	SHAPIRA
Hoxa7	4.71311	3192	3144, 3189
Plk3	4.71004	3207	3192, 3207	KARLAS|KONIG
Trip13	4.66553	3207	3207
Sacm1l	4.63261	3208	3208
Nanp	4.62869	1539
Mybl2	4.59725	3207	3207
Usf2	4.59091	2574		SHAPIRA
Ltk	4.56714	1343		KONIG
Ctdp1	4.5617	564	3070
Sytl2	4.55417	3192	3192
Ripk1	4.54625	2970
Zhx3	4.53709	3185
Ash2l	4.50856	3205	3036
Gatad1	4.50642	3057	3057, 3142
Bcap31	4.49725	3192	3192, 3198
Cdk1	4.45848	3207	3207
Dyrk3	4.45315	712
Yy1	4.44908	3192	3207
Gys1	4.44897	1028		SHAPIRA
Ctdsp1	4.41928	2882
Skil	4.3978	2977	2977, 3208
Zbtb5	4.39725	3003	3003
Sh2d4a	4.38114	3192	3198
Stk24	4.37558	3141	3141, 3203	SHAPIRA
Phf17	4.36921	3199
Polr2i	4.36674	1822	3047
Tle6	4.36004	3192	3192
Ppp1r14b	4.35359	3207	3207
Cited4	4.35269	473
E2f4	4.34515	2794
Med12	4.33655	3151
Gsk3b	4.33631	3158	3208	KONIG
Hoxa3	4.31523	1094
Med6	4.31442	1394		KARLAS
Gtf3a	4.30802	3032	3058
Srpk2	4.29837	3182	3174	WATANABE
Ddx20	4.29431	3142
Myb	4.28898	1510
Nudt5	4.28716	3207
Med8	4.27382	3142	3057
Polr2h	4.2718	3206	3206	KARLAS
Crem	4.27078	3203
Gab1	4.23015	3208	3208
Ddx5	4.20516	3210	3192	mouse_TAFFOREAU_H1N1_POL
Ppp2r5d	4.17958	1856
Lpin1	4.176	3192	3192	SHAPIRA
Smg6	4.16775	3207	3192, 3207
Tbx2	4.16523	3262
Rrp1b	4.15998	3135	3147	SHAPIRA
D10Bwg1379e	4.15897	3192	3181
Zfp707	4.15518	2704
Creb3	4.15059	3143		SHAPIRA
Spdef	4.14606	2275
Ankrd42	4.11249	173	3192
Dmpk	4.11047	3192
Nudt16	4.10843	3062
Rnf4	4.09664	2031
Camsap3	4.09045	3192	3192
Mcm5	4.08429	3207	3207	WATANABE
Smarca2	4.06993	3192	3192
Nr1d1	4.06599	1617	3280
Ep400	4.06382	3139	3139, 3208
Ppm1n	4.06035	3207
Ptp4a2	4.0584	1910
Lmtk2	4.05835	2752
Ovol1	4.05364	3002
Arsa	4.04145	2880
Adck3	4.03693	3192	3192
Srsf9	4.01345	2304
Dlg3	4.01064	3192	3192, 3207
Inpp5a	4.0011	3192	3192
Rorc	3.9983	3192
Creb3l4	3.96457	544
Zfp276	3.95683	2676
Pwp1	3.95441	2929	3206
Gtf2i	3.95208	3192	3192
Nkx2-5	3.93164	3209
Rbak	3.92629	2807
Snapc3	3.91988	2254		mouse_DECHASSEY_NS1_NS2
Bin1	3.91395	311
Six5	3.89746	3192	3192
Crebbp	3.88921	3139	3139
Phf20	3.88761	3264		SHAPIRA
Neurog3	3.88415	1581	3147, 3280
Fkbp1b	3.86979	877	3207	SHAPIRA
Mtor	3.86975	2900	3207
E4f1	3.86266	3011
Snapc5	3.86196	3059
Bcl6	3.85861	298
Tcf7	3.85747	3196
Snrpd1	3.85217	2806
Aes	3.84426	3192	3192
Aff4	3.83823	117	3154
Cdk5	3.81962	423
Polr3d	3.81335	3205	3205
Edf1	3.81316	2961
Hmgb3	3.81276	1082
Lgals1	3.78763	3207	3207
Nfkbia	3.78457	3203		SHAPIRA
Ptrf	3.7746	2950		WATANABE
Wdhd1	3.77422	3207	3207
Tnk1	3.77199	3192	3192
Gmeb1	3.77151	972		mouse_DECHASSEY_NS1_NS2|SHAPIRA
Elfn1	3.7676	3192	3192
Btg1	3.76658	333		SHAPIRA
Phf14	3.76154	2950	2950
Whsc1l1	3.72573	2977	2977
Rbpj	3.72562	3202	3192
Tfdp1	3.70634	2398	3206	SHAPIRA
Pou3f3	3.69061	1831
Map3k7	3.69059	3139	3139	SHAPIRA
Stk25	3.6731	2327
Hey1	3.67105	3192	3192
Riok3	3.667	3264		SHAPIRA
Hdac5	3.66253	3192	3192, 3207
Ehf	3.66041	3061
Ppme1	3.65098	3139	3193
Tead1	3.64507	3144
Cebpg	3.6313	3055
Pim1	3.62344	3245
Csnk1g2	3.61055	557		KONIG
Pde12	3.5985	3207	3192
Kcnn4	3.58241	3207	3207
Hoxb2	3.57287	1095	3203
Tbck	3.56615	3035	3192
Atr	3.5633	262
Pou2f1	3.56174	2849
Nfe2l1	3.55365	1586	3207	SHAPIRA
Anp32e	3.55147	175	3174
Fbxo7	3.54299	3244
Brf1	3.53582	323
Hexim1	3.5349	1067	3203	WATANABE
Glis2	3.53354	3192	3192
Srpk3	3.52899	2810
Zfp566	3.52801	2691
Lyn	3.51807	3244		SHAPIRA
Vdr	3.51564	2592		SHAPIRA
Cbx4	3.50268	366
Zbtb34	3.49459	2654
Klf3	3.48401	2777
Zfp319	3.48189	3252
Ncoa2	3.46023	2972
Nek9	3.45899	3192	3207	KARLAS
Prkx	3.45727	3203	3203
Mknk2	3.44436	1432		SHAPIRA
Jrk	3.4371	1198
Nr2c1	3.42969	1618
Chaf1a	3.42848	3207	3207	KONIG
Mllt10	3.42774	3182
Tcf20	3.41134	2387		SHAPIRA
Mef2a	3.41045	2859
Ezh2	3.40283	3207	3207
Camk2g	3.39248	3141	3141	SHAPIRA
Faim3	3.38798	2810	2810
Brpf1	3.3855	3207	3192, 3207
Pias4	3.37787	1759
Egr2	3.3742	3202		SHAPIRA
Sirt6	3.34331	2176
C230081A13Rik	3.34317	3207	3207
Nfyb	3.34164	2954	3072
Sh3rf2	3.32747	3192	3192
Ptpn6	3.32677	3207		SHAPIRA
Zfp473	3.31698	3155		BRASS
Anks3	3.3155	2761
Pak1	3.31272	3134
Zbtb39	3.30939	2975	3207
Enoph1	3.29437	2894	2894, 3205
Foxa1	3.29037	2986		SHAPIRA
Tob1	3.28903	3249
Pgp	3.28881	3050	3134
Obscn	3.28841	1646
Ctnnbip1	3.28799	569	3194	SHAPIRA
Adck5	3.28672	102
Ppp1ca	3.2811	1847
Styk1	3.2757	3201
Barx2	3.26818	3271
Ikbkg	3.26688	1141		SHAPIRA
Hnrnpab	3.25716	1086
Mtmr3	3.25463	3192	3192
Nfil3	3.25404	3207		SHAPIRA
Sh3yl1	3.2527	2956
Camk4	3.25202	3207	3207
Prkaa1	3.25165	3207	3207
Rad54b	3.24809	3207	3207
Ids	3.2373	3192	3192
Ppp1cb	3.22474	3192	3198, 3210
Hivep3	3.21687	3203	3192
Phf3	3.20702	3192	3192	SHAPIRA
Arfgef1	3.20408	3139	3139
Phpt1	3.20305	3176	3192
Hist1h1c	3.19968	1076
Il4ra	3.19886	3207	3192
Nfkb1	3.19328	1589		SHAPIRA|ZHANG
Cdk6	3.18917	3219	3198, 3210
Alpk3	3.17981	3208
Phlpp1	3.17561	3210	3208, 3210
Ppp1r2	3.16587	2806
Rps6ka5	3.16343	3156	3156	SHAPIRA
Fkbp15	3.16034	3029	3192
Ppan	3.15736	3198	3198	BRASS|SHAPIRA
Plrg1	3.14311	1802
Polr1b	3.13673	3246
Ubtf	3.13417	2815
Pdpk1	3.13067	3187	3179, 3187
Nfatc2	3.12686	3207
Trim25	3.11504	3203		SHAPIRA
Ankrd32	3.11138	170
Cd2bp2	3.0976	404
Sp110	3.09303	3002
Erbb3	3.09129	3192	3192, 3198
Smarcd3	3.091	2239		KONIG
Irf2	3.08457	3003	3003	KARLAS|SHAPIRA
Ppp1r16b	3.08362	3137
Mpzl1	3.07014	2751		BRASS
Mertk	3.05787	1397
Ptpre	3.05485	2742
Zfp13	3.05342	2671
Hltf	3.04704	3208	3208
Gtf2f2	3.04261	3207	3207
Snrpb	3.04083	2258	3073	BRASS|WATANABE
Polr2g	3.03636	3051
Ppp6r1	3.03519	1861
Mbd3	3.02808	1371	3253
Smad1	3.00893	3133
Prkcz	3.00868	2819
Plagl2	2.99102	1782
Pxk	2.98901	3203
Trim24	2.96807	2484
Fubp1	2.96226	902
Ppp2r2c	2.96058	3156
Klf9	2.95873	1232
Ppm1g	2.95429	1845		WATANABE
Hdhd3	2.95131	1052
Zfp286	2.94873	3062
Tgfb1i1	2.94763	2402
Rnf141	2.93704	3208	3208
Tshz1	2.93538	2507
Frs2	2.9311	897
Zfp91	2.92938	2802
Hmgb2	2.92417	3207	3207
Sox17	2.91658	2268
Zdhhc2	2.90272	2765
Yeats4	2.90157	3154	3154
Ephb3	2.89609	3192	3192
Lcmt1	2.8886	1267
Cdc42bpa	2.88773	3192		KONIG
Tcea2	2.88194	3138
Cdk18	2.87445	420
Mybbp1a	2.86521	3207
Inpp5j	2.8601	3029	3198
Srebf1	2.84904	3192	3192
Per1	2.84219	2966
Kalrn	2.8351	1200
Rbbp7	2.83207	3211
Gmeb2	2.8219	3174	3174
Cnot6	2.82165	3040
Patz1	2.80845	3192	3192
Flnb	2.80791	881
Ppp2r5a	2.80789	3192	3192, 3207
Cdkn3	2.80255	3207	3207
Maff	2.80247	2848	3192
Ell2	2.78846	3198
Smarcd1	2.78359	2822
Clk2	2.78252	485
Ppapdc1b	2.7768	1834
Nkx2-3	2.77132	1602
Pkmyt1	2.76285	3207	3207
Blzf1	2.76124	314
Dennd4a	2.75822	633
Brd1	2.75709	320
Zfp647	2.75583	3192	3192
Inpp5f	2.75193	2950	2950
Ywhag	2.7513	3207
Spib	2.74328	2810	2810
Prdm4	2.74203	1866	3198
Trim32	2.74045	3192	3192, 3210
Map3k6	2.74022	1357
Pfkfb4	2.73666	3192	3207
E2f1	2.73202	3207	3207
Nudt18	2.71851	1635
Hoxb3	2.715	1096
Polr2l	2.71085	1825		KARLAS
Dusp1	2.70831	707		SHAPIRA
Ppp4c	2.69832	3207
Hspg2	2.69487	2823
Wdr81	2.69113	3154	3154
Bola1	2.69013	3258	3199
Ercc3	2.68756	3205	3197, 3205
Hhex	2.67776	3075
Pkn3	2.67581	1777
Phactr3	2.67467	2836
Oxsr1	2.67445	3207		KONIG
Znhit3	2.66715	3174
Plagl1	2.65732	1781
Trpc4ap	2.65078	2502
Mdp1	2.64991	1381	3056
Rfc1	2.64983	1988
Ewsr1	2.64099	3207
Zfp239	2.64035	3040
Xrcc5	2.64007	2636	3186
Apex2	2.6347	187
Zfp810	2.63203	2886
Hdac8	2.63087	1046
Stradb	2.61522	2334
Dolpp1	2.61245	693
Ikzf3	2.61235	2811		SHAPIRA
Ppp1r3b	2.6065	1851
Zfp407	2.59751	2685
Satb1	2.59328	2811
Nek3	2.59134	3192	3192
Tgif2	2.58919	2403
Pim3	2.58903	1773
Rnf14	2.58294	2022
Gabpa	2.5757	3208		SHAPIRA
Farp1	2.5734	3192	3192	WATANABE
Apbb2	2.57323	185	3208
Mtmr9	2.57271	3159
Lats2	2.57124	2817	3207
Topors	2.56605	2470		SHAPIRA
Taf1a	2.56202	3071
Igfbp3	2.55906	1135
Fubp3	2.55891	903
Fastk	2.55727	844
Prdm6	2.54986	3192
Fxr2	2.54724	909		WATANABE
Tcea1	2.54394	2384
Zdhhc21	2.54281	3243	3208
Ercc6	2.54022	3208	3208
Hipk3	2.53805	1074	2950	KONIG
Phf8	2.53686	3238
Cry1	2.53411	3069
Pms1	2.53405	3207	3207
Sox12	2.53309	2873
Dnase1l1	2.531	3062
Arsk	2.53079	3210
Snapc4	2.52898	2255		mouse_DECHASSEY_NS1_NS2|mouse_TAFFOREAU_H5N1_POL
Trpm7	2.52018	3208
Sox18	2.5141	3192	3192
Cenpb	2.51096	3134
Aebp2	2.51071	115
Dab2	2.50816	595
Pfkfb3	2.50783	3139	3198
Trip6	2.50683	2495
Grk5	2.50643	2771		KONIG
Mtmr12	2.50571	1497
Ephb2	2.50549	771	3207	KONIG|SHAPIRA
Cnot3	2.49971	3139	3072, 3139	HAO
Shoc2	2.49366	3174	3174
Foxc1	2.48855	889
Egr1	2.48489	728
Arid3a	2.48334	214
Ppp4r4	2.48327	3192	3192
Polr3b	2.48154	1826		SHAPIRA
Dr1	2.48059	3133	3133
L3mbtl3	2.47845	1257
Ptprcap	2.46813	3207	3207
Gtf2h3	2.46078	2812
Ciz1	2.45769	3076	3135
Wdr77	2.45304	3024
Sirt4	2.45267	2175
Fgfr3	2.43853	3192	3192
Mta1	2.4373	1486
Mcm6	2.43668	3207	3207
Inpp5e	2.43444	3149	3208
Acvr2a	2.43137	94		KONIG
Mast1	2.42384	1366
Dusp23	2.42163	3276	3192
Polr1d	2.41542	3206	3206
Cds1	2.41482	3192	3198
Smarca5	2.41413	2237		SHAPIRA
Prop1	2.41292	3280	3154, 3280
Tbc1d2b	2.41025	2950	2950
Foxd2	2.40358	891
Tjp1	2.40148	2415	3144
Ifrd1	2.39725	2806
Baz1b	2.39724	2953
Ybx2	2.39715	3154	3280
Cdc16	2.39682	3253
Irx4	2.39563	1176
Elf4	2.39132	3207
Mapk13	2.38607	1358		SHAPIRA
Stat3	2.38403	2317		SUI
Phkg2	2.3797	3175
Zfp641	2.37783	2699
Mlxip	2.37225	3174
Sox4	2.36508	3192	3192
Zbtb26	2.36499	3192	3192
Mapk11	2.36485	2736		SHAPIRA
Med20	2.36481	1389
Nfat5	2.34517	1583	2975	KONIG
Nek1	2.33303	3192
Zfp688	2.33114	2701
Polr1c	2.32319	2896
Hoxa5	2.32269	3192
Ankle2	2.32043	166
Usf1	2.31523	3139	3139
Ipo9	2.31515	1171		mouse_TAFFOREAU_H1N1_POL
Tsg101	2.30799	2506
Dazap2	2.30519	600		mouse_TAFFOREAU_H1N1_POL
Met	2.30159	3192	3192
Tsc22d3	2.30035	2504		SHAPIRA
Akap9	2.29564	3208	3208
Arid3b	2.2931	215
Zfp148	2.29078	3035
Csdc2	2.28829	552
Dpf3	2.28774	2743
Smad5	2.28524	3243		SHAPIRA
Zfp524	2.27773	2689
Tardbp	2.27512	3210
Rai14	2.27475	3237
Rps6ka2	2.27386	2069		KONIG
Tle3	2.26759	3133
Inpp4b	2.26097	3156
Timm50	2.26036	3207
Cdk13	2.25835	417
Ripk4	2.25814	3181
Stk36	2.24668	2329
Papola	2.24364	3139	3139	SUI
Arid4b	2.2434	3208	3208
Dmap1	2.23724	3188	2894	KARLAS
Cited2	2.23359	472
Ryk	2.23258	3187	3187
Yeats2	2.23049	2642
Ivns1abp	2.2247	3012		SHAPIRA|ZHANG
Btf3	2.22096	332
Srrm1	2.21984	2302
Arpp19	2.21962	3208	3208
Brca1	2.21744	3207
Ell3	2.21447	2810	2810
Src	2.21187	2294
Taf6	2.21072	2363		mouse_TAFFOREAU_H1N1_POL
Med4	2.21065	1393
Pax6	2.2051	3010
Zfml	2.20037	2940
Ptpdc1	2.19997	1911
Tfdp2	2.19727	3181	3192	SHAPIRA
Zfp217	2.19652	3139	3187	SHAPIRA
Srf	2.19533	2297
Pcgf6	2.1931	1704	3174	BRASS
Pcgf2	2.19062	2779
Nr4a3	2.19038	3171
Clk4	2.19025	2893		SHAPIRA
Prkd1	2.18735	3181	3181
Zfp41	2.18236	3058
Stk16	2.17924	2975	2975
Hmgn2	2.17733	1083		WATANABE
Pawr	2.17587	3252
Ascc3	2.17196	229	3192
Irak1	2.17115	1174		SHAPIRA
Erg	2.171	3192	3192
Shc1	2.16306	2162		SHAPIRA
Atp1a1	2.16111	2852
Polr3f	2.15599	1828		mouse_DECHASSEY_NS1_NS2
Zkscan14	2.15222	3192
Zfp623	2.14106	2697
Apex1	2.14056	3207
Lat	2.13131	3207	3207
Ppfibp1	2.13091	3182	3182
Cth	2.12889	567	3203	SHAPIRA
Nfic	2.12351	3248
Tead4	2.12028	2816
Zfp467	2.12023	2687
Ppp1r1a	2.11509	1850
Sp4	2.1146	2270
Snapc2	2.11291	2253
Xab2	2.10713	2631		KARLAS
Gtf2e2	2.10015	3184
Ptprj	2.09906	3198	3208
Stk38	2.09577	3192	3192	SHAPIRA|WATANABE
Ybx1	2.08872	2641
Cdk17	2.08871	2926
Dtx1	2.0887	2811
Wwtr1	2.0869	3192	3192
Maml1	2.08419	1351
Med31	2.08401	1392
Abl2	2.07937	3198
Fkbp1a	2.07565	876
Suv39h2	2.06849	2346
Mylk2	2.06848	1518
Ecd	2.06461	3188		WATANABE
Rnps1	2.06247	3207	3207	HAO
Ddb1	2.05909	3248
Foxc2	2.05634	890
Ptpn12	2.0503	3237
Ptp4a3	2.04513	3183	3183
Runx1	2.04431	3154		KARLAS
Nt5m	2.04037	3207
Smek1	2.03281	3273
Limk1	2.0326	3184		KONIG
Pbx4	2.01749	1696
Zfp296	2.01647	2679
Parp1	2.01582	1691
Srpk1	2.00624	2299
Ntpcr	2.00569	3207	3207
Pign	2.00145	3174	3182
Slc20a2	2.00095	3280
Dmtf1	2.00003	3208	3047, 3187
Adck4	1.99865	2847
Ash1l	1.98939	3192
Plk2	1.98852	1799		SHAPIRA
Bcl11a	1.98797	2810	2810
Zfp606	1.98454	2694
Nr2f6	1.98417	1620
Pdk4	1.98294	1722
Eya1	1.97525	3192
Pfkfb2	1.97427	1738
Mitf	1.97243	3279
Nfx1	1.96381	2735
Utf1	1.96117	3147
Cdk20	1.95843	421
Ppp1r35	1.95518	2916
Banf1	1.94995	3206	3206
Sgk1	1.9491	2154		KONIG
Pias3	1.94815	2947	3134	mouse_DECHASSEY_NS1_NS2
Impa2	1.94528	2957	3207	WATANABE
Map3k1	1.94495	1356
Hsp90b1	1.93693	1103
Ephb4	1.93598	3192		KONIG
Creb3l3	1.93428	3064
Nab1	1.93132	3174	2950
Tex14	1.93096	2396
Ptprk	1.93083	1915
Klf7	1.9307	2834		SHAPIRA
Polr2c	1.93022	3174	3174
Ell	1.92534	3193	3193
Arnt	1.91844	223		mouse_DECHASSEY_NS1_NS2|SHAPIRA
Ubp1	1.91821	3139		SHAPIRA
Eif2ak3	1.91541	3079		SHAPIRA
Mycbp	1.91419	3110
Map2k6	1.90879	1355
Ets2	1.90818	2829
Tle1	1.90395	2417
Stk40	1.9024	3204
Pik3r1	1.90146	1770		mouse_DECHASSEY_NS1_NS2
Zfp597	1.89994	3179	3179
Atm	1.89915	239		mouse_TAFFOREAU_H1N1_POL
Brca2	1.89562	3207	3207
Polr2k	1.89383	1824
Ocrl	1.89235	1649
Foxq1	1.89084	3280	3280	KONIG
Ppap2b	1.8906	3192
Mtf2	1.8892	3225
Stat5a	1.88818	2318
Ercc8	1.88521	778
Smarce1	1.87799	2240
Nr2c2	1.8736	1619
Hdac3	1.87259	2979		SHAPIRA
Zfp580	1.87094	2693
Tsc22d1	1.87017	3192	3207
Hdgf	1.86599	1048
Mbnl1	1.86495	1372
Zfp62	1.86294	2695
Lmo4	1.86243	1304	3207
Dusp12	1.85735	3056
Zfp449	1.85497	3192
Ankk1	1.85343	165
Pld6	1.85241	1789
Taf13	1.84356	2359
Ntrk2	1.84243	1632		KONIG
Sbk1	1.84171	3156
Taf5l	1.83623	2362
Nfix	1.83271	1588
Gata6	1.83044	934
Taf7	1.82971	3203
Papolg	1.82722	1683
Ern2	1.82633	3231		KONIG
Meis1	1.82258	3065
Hdac4	1.81974	1044
Polr3k	1.80869	3207
Ehmt1	1.8056	732
Rcan1	1.79733	3203
Fosb	1.79085	887
Bdp1	1.78433	304
Ppp3r1	1.78299	3179
Trp53bp1	1.78023	3167
Zmynd11	1.77939	3249
Zbtb3	1.77764	2653		HAO
Zfp426	1.77112	3182
Klf6	1.77098	3203		SHAPIRA
Zfp612	1.76738	3192
Polr2a	1.76505	2759
Sik2	1.76406	2170
Phf5a	1.76305	3207	3207	WATANABE
Ssbp3	1.76094	2305
Nom1	1.7549	1609	3206
Nfe2l2	1.74916	1587
Zbtb33	1.7466	2902
Glis1	1.7458	3218
Irf6	1.74489	1175		SHAPIRA
Klf16	1.74013	3207	3207
Trib3	1.73839	3148		SHAPIRA
Hoxb7	1.73603	1097
Ppp1r12a	1.73224	3139	3139
Cdkl2	1.73157	3186	3192
Cbfb	1.7315	3198	3192, 3198
E2f6	1.72794	3207
Stk32a	1.72692	2328
Zbtb17	1.71584	3207		mouse_DECHASSEY_NS1_NS2
Dusp19	1.71354	2850
Dnmt1	1.71336	3207	3207	WATANABE
Btrc	1.71063	335
Mbd2	1.70886	3203
Prdm2	1.69905	1865
L3mbtl2	1.69821	3279
Mcm7	1.69489	3207	3207
Limd1	1.69114	3192
Pak4	1.6876	3192	3192
Nck1	1.68534	1552
Sox21	1.68522	2269
Top2b	1.6843	3129
Hist1h2bm	1.68372	1077
Dzip3	1.683	3182	3182
Ankrd2	1.68144	2998
Ppm1f	1.68069	3192
Pygo2	1.68026	3043
Coil	1.6801	3138
Chek1	1.67647	448
Sik1	1.67624	2950
Preb	1.67435	3198
Nfyc	1.67258	1592	2894
Flna	1.66674	880
Ick	1.65659	3192
Ovol2	1.65629	3192	3192
Sap30bp	1.65379	2093
Cdkl3	1.65088	426
Sbf1	1.64934	2899
Sfmbt1	1.64669	2150
Phf19	1.64109	3207
Nrf1	1.63966	1623	3193
Gtf3c4	1.63861	3243
Alppl2	1.6369	151	3147
Ppp5c	1.63578	1860
Ppp1r11	1.6347	1849
Ppp2r1b	1.63147	2945
Ppargc1b	1.6223	1835
Nt5c	1.61707	3207
Zbtb20	1.61501	2652
Anp32a	1.6149	2914
Lbr	1.61223	3174
Ywhaz	1.61181	2649		WATANABE
Tal1	1.60933	2367
Rfx5	1.60691	1992
Msx1	1.60414	1485
Ythdc1	1.597	2959		BRASS
Smad3	1.59571	2820
Ppp1r12b	1.5924	3280
Zbtb10	1.59214	2860
Dusp22	1.59003	3067
Ptpn23	1.58628	3205
G6pc3	1.58491	2864		KONIG
Trip4	1.58208	2494
Chd1	1.57997	2977	2977
Ep300	1.57985	768	3208	SHAPIRA
Ptk7	1.57869	2816
Ctdnep1	1.57661	3207	3198
Ing2	1.57577	1154
Ssb	1.57442	3187
Cdc25c	1.57364	3207	3207
Ppp1r13b	1.56891	3106
Nfe2l3	1.56857	3173
Dido1	1.5655	3276
Eya3	1.56242	3174
Asb3	1.56031	228
Zfpl1	1.55815	2876
Grin1	1.55744	1011
Wnk4	1.55442	3192
Rpap2	1.55182	3117
Dusp6	1.54747	2909		SHAPIRA
Hoxa2	1.5453	1093
Rpa2	1.54127	3207
Zkscan6	1.54098	3207	3192
Hivep2	1.53977	1080
Strn	1.53793	3207	3207
Jarid2	1.52977	3207
Pdlim4	1.52187	2849
Adck1	1.51511	2874
Upf1	1.51207	2567
Mast4	1.51099	3255
Nrip1	1.51021	2964
Yaf2	1.50934	2640
Gtf2h4	1.50824	1019
Dnase1l2	1.50768	684
Smad4	1.50752	2235
Zfyve1	1.50602	3173
Hcfc1	1.49937	1041
Mst1r	1.49927	1484	3056
Synj2	1.49265	2350
Tulp3	1.4909	2526
Zfp9	1.48841	3187
Zfp146	1.48052	2674	3192
Arid4a	1.48026	216
Zfp512	1.47866	3149	2975
Creb1	1.47764	3207		KONIG
Mark2	1.47496	1365		KONIG
Aff1	1.47358	116
Pou6f1	1.47211	1832
Cux1	1.47205	576
Jup	1.47003	2746	3192
Zfp113	1.46803	3192
Myo1d	1.46725	3192	3207
Epha4	1.46465	3192		SHAPIRA
Nek2	1.46301	1578
Gli2	1.46196	963
Camkk1	1.45469	3192
Cebpb	1.45365	432
Zfhx2	1.44571	2669
Polr2b	1.43598	1820
Zfp639	1.4307	2698
Stk10	1.42792	2326
Cfl1	1.42512	444
Ppp1r7	1.42374	3207	3207
Erbb2	1.42352	3192
Mdfic	1.41676	1377
Ascc2	1.41625	3207
Rfx2	1.41563	1991
Jund	1.41317	1199
Ttk	1.41302	3200
Ppp1cc	1.41166	3036	3205
Lmo2	1.39634	1303
Ski	1.39334	2730
Ebf4	1.39319	2871
Sox1	1.39312	3280
Inpp5k	1.39288	3192	3192
Znf512b	1.38181	2719		SHAPIRA
Zfp219	1.38005	3208
Trrap	1.37745	2503		SHAPIRA
Ets1	1.37691	790		SHAPIRA
Rbl1	1.37319	3203
Clk1	1.36912	3192		KARLAS|KONIG
Zfp26	1.36806	3192	3192
Ppp1r16a	1.36551	3192	3192
Phtf1	1.36471	1753
Mbd1	1.36047	3203
Lrrfip1	1.35888	1330		mouse_TAFFOREAU_H1N1_POL
Ctdspl2	1.35689	565
Ptk6	1.35556	1909
Camk2d	1.35368	3207
Ikzf2	1.35066	1142
Zfp84	1.35043	3198
Gemin4	1.34565	3050		WATANABE
Sirt7	1.34109	2177
Nr4a2	1.33896	1622		SHAPIRA
Zfp282	1.33782	3040
Elk4	1.33618	756
Vrk1	1.33477	3206
Dedd2	1.3301	630		SUI
Btaf1	1.3289	3132
Foxp1	1.32508	3210
Pknox1	1.32484	1778
Hic2	1.32295	1070
Tnik	1.32028	2460
Meis2	1.31883	3192
Ppm1d	1.31279	3157
Trim29	1.30268	3192	3192
Nfia	1.30218	3192	3207	WATANABE
Taf1	1.29998	3182
Tfap2a	1.29898	2991		SHAPIRA
Ankrd10	1.29734	2921
Mcm8	1.29536	3207
Cnot2	1.29377	2752
Sox13	1.29293	3183
Anks1	1.29128	174		SUI
Mtmr4	1.29105	1500
Rbmx	1.29045	3192	3192
Sstr2	1.28793	2742
Homez	1.28646	1091
Ptpra	1.28317	2801
Ankzf1	1.28216	3192
Nfkbil1	1.2804	3198	3207
Helz	1.2799	3208
Phf2	1.27989	1747		KARLAS|KONIG
Zfp335	1.27425	3280
Mllt6	1.26973	3179
Zfp358	1.26353	2813
Ppp1r3c	1.26315	3192	3192
Tbx18	1.26279	2381
Pdcd11	1.26237	1713
Sp1	1.26186	3192	3207
Fxr1	1.26074	908
Gtf2a2	1.25438	1015
Sorbs1	1.25236	2267
Hmg20b	1.24199	3047	3139
Arid1a	1.23743	213
Stk4	1.23329	2813
Zfp36l2	1.23309	3198
Zdhhc7	1.23296	3253
Zbtb38	1.23267	3029
Snw1	1.22898	3198	3198	KARLAS|SUI|WATANABE
Asb8	1.22656	3071
Ring1	1.22216	2009		KONIG
Tcf12	1.2218	3249
Matr3	1.20769	1369
Smarcad1	1.20653	2238
Spred1	1.20495	2284
Bclaf1	1.20477	300		mouse_DECHASSEY_NS1_NS2
Ncor2	1.20252	1555		SHAPIRA
Gfi1b	1.2007	3207
Cdk9	1.20047	2949
Mycn	1.19873	1512
Sirt2	1.19812	2174
Ttf2	1.19268	3159
Zfp445	1.1924	2950
Ilf3	1.19231	3148		mouse_DECHASSEY_NS1_NS2|WATANABE
Ptpn21	1.19226	1914
Csde1	1.18918	553
Pigo	1.18117	2899
Clock	1.17709	488		KONIG
Zfp384	1.1768	3198
Zfp354a	1.17446	3192
Maz	1.17282	1370		SHAPIRA
S100a4	1.17106	3207		WATANABE
Htt	1.16992	1112
Ppapdc2	1.16845	3261
Mdm4	1.16731	1380
Zfx	1.16709	3192	3192
Atf1	1.16274	233	3192
Cbl	1.16063	3057
Trim5	1.15874	2490
Pnrc2	1.15569	1808
Taf11	1.15436	2358
Sfi1	1.15375	2149
Lrrk1	1.15221	1332		KONIG
Clk3	1.15206	486		BRASS
Dusp4	1.14984	3241
Cep192	1.14935	3198	3198
Hoxb6	1.14529	3076
Anp32b	1.14348	3206		WATANABE
Sertad2	1.14324	3210
Ror1	1.14227	3206
Brwd1	1.14021	326
Gata2	1.13892	2984
Esr1	1.13051	788
Chd8	1.1291	2815
Ctbp1	1.12777	2975		SHAPIRA|WATANABE
Prg2	1.12667	1869
Sox7	1.12468	3192
Zfp37	1.12353	3166
Zfp410	1.12278	3174
Ranbp9	1.12225	3068
Sntb2	1.11978	3194
Ywhab	1.11968	3208	3208
Ncoa6	1.11951	2985
Dusp10	1.11504	3207	3192
Araf	1.1142	2752		KONIG
Tcerg1	1.11346	3206
Per2	1.11267	1729
En2	1.11134	2994
Jmjd1c	1.10987	3061
Plcl1	1.10959	2951
Adnp	1.10725	2983
Sag	1.10544	3027
Lhx1	1.10294	1282
Mtmr14	1.10294	1498
Wbp11	1.09433	2609
Hif1an	1.09307	2969
Phospho2	1.09057	1752
Frk	1.09022	895		KONIG
Abl1	1.08547	74
Mark3	1.08425	2792		SUI
Impa1	1.08015	1151
Zfp248	1.07927	3183
AA987161	1.0754	49
Camk1	1.07337	349
Mapk14	1.06921	1359		SHAPIRA
Mtmr2	1.06751	1499
Erf	1.06732	3232
Ankra2	1.06623	167
Slk	1.06612	2229
Tal2	1.06576	2368
2610018G03Rik	1.06076	26
Zbtb1	1.05895	2651		mouse_TAFFOREAU_H1N1_POL
Gtf2ird1	1.05183	2894
Epc1	1.05134	769
Ctnnd1	1.04916	3182
Acvr1	1.04427	92
Ppp1r9a	1.03921	1853
Rbm7	1.03722	3133
Zfp131	1.03646	2672
Gtf2e1	1.03609	1017
Tsc22d4	1.03598	2505
Pparg	1.03489	3240
Suz12	1.03308	3243		SUI
Zfp653	1.0311	2894
Pnn	1.02425	3102
Brf2	1.02402	324
Xrcc4	1.02289	2954
Jak3	1.02066	1193
Sap18	1.02036	2092
Rps6ka3	1.01915	2070		SHAPIRA
Nfatc3	1.01188	1584
Klf13	1.00987	1231
Ddr2	1.00735	618
Set	1.00608	2139
Zbtb6	1.00317	2656
Nsd1	1.00038	1625
Trim13	1.00028	3153
Polr2f	0.999856	1821	3184
Nupr1	0.999049	1642
Phf13	0.998384	2876
Srcap	0.994703	3139
Foxe3	0.990596	3179
Zfp46	0.990161	3192		KONIG
Elf2	0.986627	755
Dpf1	0.98474	696
Mcm4	0.98463	3207
Ptprz1	0.983427	3047
Zbtb24	0.970772	3198
Rybp	0.953194	2750		SHAPIRA
Gtf2h1	0.949704	1018
Bcor	0.949595	3207
Hoxb5	0.945751	2858
Acvr1b	0.939305	93
Zfp2	0.937313	3228
Pbx2	0.936311	1695
Pogk	0.935793	3107
Lpin2	0.929975	1315
Tmf1	0.928725	3139		SHAPIRA
Ccng1	0.927513	393
Dusp11	0.920448	3106
Rarg	0.92005	3192	3192
Kcnip3	0.917408	1204
Taf10	0.915192	2975
Tbc1d22a	0.910886	3194
Srebf2	0.904804	2296
Thrap3	0.902971	3179
Ddx54	0.902826	3207
Snd1	0.897989	2256		WATANABE
Klf11	0.897062	1230
Zfp105	0.89482	2670
Bub1	0.891477	3154
Rlf	0.891119	3000
Mta2	0.889636	1487
Taf4a	0.889428	3192
Eaf1	0.878586	715
Zfp553	0.871484	3229
Cntn1	0.87032	507
Ocln	0.869657	3180
Braf	0.867381	318
Emx1	0.863691	763
Ppfia1	0.859741	3175
Nkrf	0.858045	1601		mouse_DECHASSEY_NS1_NS2
Hsf2	0.857155	3049
Zfp395	0.852748	2683
Ptk2	0.850132	3192
Hira	0.84746	1075
Pbx3	0.841778	3040
Zhx2	0.841621	3192
Ppp4r1	0.840673	1859
Ubn1	0.837626	2549
Taok3	0.833859	2370		SHAPIRA
Ercc2	0.833121	775
Hdac2	0.828449	3187
Tceb1	0.822757	3158	3208
Ptplb	0.819143	1913
Ppp3cc	0.814828	1857
Stk11	0.805898	3192
Eya4	0.80196	3207
Polr3c	0.796378	1827
Ptp4a1	0.796189	2932
Hist1h2bk	0.794111	2729
Cdk12	0.793893	416
Hdx	0.7869	1054
Thap7	0.77681	3198	3192
Acpl2	0.774454	3154
Prickle3	0.773018	1870
Cbfa2t2	0.772754	363
Nr4a1	0.772373	1621		SHAPIRA
Rngtt	0.767741	3198
Rpsa	0.764979	2074
Trim33	0.763653	3192
Hivep1	0.752509	1079		mouse_DECHASSEY_NS1_NS2
Arhgap29	0.750782	2902
Ndnl2	0.741073	1558
Eif2ak1	0.739608	735
Ppp2r4	0.737589	2974
Ncoa4	0.736459	3007
Zfp275	0.734227	2829
Whsc1	0.731769	3207
Nono	0.730659	3006		WATANABE
Stat6	0.73029	2320
Vhl	0.72992	3174	3174
Ptpla	0.72238	1912
Zfp236	0.718778	3066
Alpi	0.713798	150
Tcf3	0.706226	2389		KARLAS
Nfxl1	0.704795	1591
Plk4	0.687159	1800		KONIG
Ublcp1	0.6805	3208	3208
Mtmr6	0.680431	1501
Bcl2	0.677092	294		SUI|ZHANG
Tfap2e	0.670824	3272
Raf1	0.667024	3208
Zfp184	0.66235	3192
Atp6ap2	0.655191	252		KARLAS|KONIG
Asb6	0.652887	3198	3207
Zfp142	0.65053	2673
Zfp235	0.650408	3192
Ezh1	0.647611	3208
Prkab2	0.646868	1873
Csnk1d	0.642766	556	3198
Gak	0.63774	922		KONIG
Ppp6c	0.625255	3206		WATANABE
Smek2	0.624005	2244
Zfp90	0.623707	2713
Tfpt	0.621643	2399
Taf9b	0.621012	2365
Gtf2a1	0.620514	1014
Zfp661	0.616424	2700
Cdc5l	0.615495	3265
Sox9	0.60188	3207		SHAPIRA
Cmya5	0.596421	3192
H2afx	0.592139	3207
Pou4f1	0.587289	3272
Phlpp2	0.585888	1751
Esrra	0.583138	3198
Ensa	0.580605	2876
Fgfr1	0.575745	869		KONIG
Gli1	0.574887	2924
Dapp1	0.572213	3207
Tbx3	0.571366	3192
Nfatc4	0.547498	1585
Smarca4	0.545061	2992
Ssh2	0.542759	3139
Cdk16	0.540372	419
Tcf4	0.536708	2390
E2f5	0.536477	3132
Ppp1r10	0.535389	1848
Fbxl19	0.532923	851
Cyp2r1	0.530762	3015
Brd7	0.529564	3181
Zfp280b	0.525714	2677
Zfp446	0.525302	3208
Stat5b	0.515898	2319
Mkl1	0.513329	1430
Zfp189	0.504928	2675
Sertad3	0.504212	3207
Ptprr	0.483585	3211
Zfp444	0.477001	2920
Polr2j	0.476199	1823
Mras	0.460208	1454
Angel1	0.452876	3192
Cdc14b	0.447352	410
Zfp628	0.443499	3261
Gtf2b	0.438163	1016
Zfp398	0.430163	2684
Gzf1	0.429898	1029
Fhl2	0.427992	3241
Sp2	0.425339	3004
Eepd1	0.416022	723
Mef2d	0.412877	1396
Zfp689	0.406932	3030
Dusp9	0.382458	708
Mef2c	0.38151	1395		SHAPIRA
Lef1	0.378019	3102
Igbp1	0.37708	1132
Mknk1	0.372895	1431		SHAPIRA
Brpf3	0.367256	3139
Btg2	0.360384	334
Hoxb4	0.356782	2964
Cabin1	0.355121	3198		SHAPIRA
H1f0	0.340981	2975
Wnk1	0.337252	2625
Dpf2	0.335393	3208		HAO
Smg5	0.333335	3198
Gabpb1	0.331488	3198
Gata3	0.329463	3192
Polr3e	0.327467	3031
Ppp2r2a	0.327004	1854
Riok1	0.300622	3193
Brsk2	0.29983	2871
Arsb	0.295636	3207
Ppp3r2	0.295496	1858
Abt1	0.28312	3192
Mynn	0.283093	3028
Rnf2	0.276903	3070
Foxj3	0.264847	892
Tfap4	0.261383	3154
Tulp4	0.24705	3139		SHAPIRA
Jdp2	0.240432	1195
Id2	0.226967	3207
Terf1	0.225368	3174
Ints12	0.22152	1162		SHAPIRA
Casz1	0.211243	3192
Scand1	0.195445	3207
Zfp341	0.191555	3192
Angel2	0.18261	160
Ppp1r14c	0.181172	3192
Zbtb40	0.172029	2655
Asb1	0.171848	227
Id3	0.151027	2968
Cdc7	0.147202	3207
Zfp418	0.0861405	3208
Cdk14	0.07937	418
Rabggtb	0.0644809	3159
Zfp36l1	0.0597261	3210
Tfcp2l1	0.033745	3192
