# Supplementary material for: Integrating Transcriptomic and Proteomic Data Using Predictive Regulatory Network Models of Host Response to Pathogens
Source: PLoS Comput Biol. 2016 Jul 12;12(7):e1005013. doi: 10.1371/journal.pcbi.1005013 (PMC4942116; doi:10.1371/journal.pcbi.1005013)
Supplement: S7 Table — (XLSX) [file pcbi.1005013.s007.xlsx]

## Sheet: Guide and Legend
Color legend
Significant, >10x reduction in viral titer
Significantly reduced viral titer
Significantly increased viral titer
Significant, >10x increase in viral titer
Pages:
Summary page for mRNA-predicted regulators, color-coded; includes T-test statistics and p-values
Summary page for protein-predicted regulators, color-coded; includes T-test statistics and p-values
siRNA Catalog Numbers
siRNA data for mRNA-predicted regulators and controls
siRNA data for protein-predicted regulators and controls

## Sheet: Summary of Results, mRNA regs
Key	Batch	Gene	siRNA #	Ratio to control	Fold change	log10_ratio	P_value greater than negative control	Significant Increase in viral titer (p<0.05)	P_value below negative control	Significant Decrease in Viral Titer (p<0.05)	Two_Or_More_Same_Significant (* if also another conflicting siRNA)	Abs fold change > 10x	Final hit call	Other screening study
ANKRD2-1	Exp_1	ANKRD2	1	0.618919	-1.61572	-0.208366	0.841352	FALSE	0.158648	FALSE		FALSE
ANKRD2-2	Exp_1	ANKRD2	2	1.35135	1.35135	0.130768	0.14881	FALSE	0.85119	FALSE		FALSE
ANKRD2-3	Exp_1	ANKRD2	3	0.118919	-8.40909	-0.924749	0.999052	FALSE	0.000947597	TRUE		FALSE
ANKRD2-4	Exp_1	ANKRD2	4	1.10811	1.10811	0.0445821	0.448739	FALSE	0.551261	FALSE		FALSE
BOLA1-1	Exp_1	BOLA1	1	0.645946	-1.54812	-0.189804	0.849233	FALSE	0.150767	FALSE	BOLA1	FALSE	Yes
BOLA1-2	Exp_1	BOLA1	2	0.7	-1.42857	-0.154902	0.812877	FALSE	0.187123	FALSE		FALSE	Yes
BOLA1-3	Exp_1	BOLA1	3	0.00459459	-217.647	-2.33775	0.999783	FALSE	0.000216769	TRUE		TRUE	Yes
BOLA1-4	Exp_1	BOLA1	4	0.00648649	-154.167	-2.18799	0.999965	FALSE	3.46971e-05	TRUE		TRUE	Yes
DDX20-1	Exp_1	DDX20	1	11.6216	11.6216	1.06527	0.00115694	TRUE	0.998843	FALSE	DDX20*	TRUE
DDX20-2	Exp_1	DDX20	2	0.286486	-3.49057	-0.542896	0.994404	FALSE	0.00559568	TRUE		FALSE
DDX20-3	Exp_1	DDX20	3	0.0121622	-82.2222	-1.91499	0.999936	FALSE	6.41103e-05	TRUE		TRUE
DDX20-4	Exp_1	DDX20	4	0.102703	-9.73684	-0.988418	0.995712	FALSE	0.00428761	TRUE		FALSE
FGFR3-1	Exp_2	FGFR3	1	0.158621	-6.30435	-0.79964	0.999749	FALSE	0.000251404	TRUE	FGFR3	FALSE	Yes
FGFR3-2	Exp_2	FGFR3	2	0.227586	-4.39394	-0.642854	0.999534	FALSE	0.000466108	TRUE		FALSE	Yes
FGFR3-3	Exp_2	FGFR3	3	0.137931	-7.25	-0.860338	0.999498	FALSE	0.00050168	TRUE		FALSE	Yes
FGFR3-4	Exp_2	FGFR3	4	0.172414	-5.8	-0.763428	0.999919	FALSE	8.05061e-05	TRUE		FALSE	Yes
FIG4-1	Exp_2	FIG4	1	0.372414	-2.68519	-0.428974	0.996932	FALSE	0.00306837	TRUE	FIG4*	FALSE
FIG4-2	Exp_2	FIG4	2	0.208966	-4.78548	-0.679925	0.995455	FALSE	0.00454506	TRUE		FALSE
FIG4-3	Exp_2	FIG4	3	1.96552	1.96552	0.293477	0.034947	TRUE	0.965053	FALSE		FALSE
FIG4-4	Exp_2	FIG4	4	0.724138	-1.38095	-0.140179	0.927398	FALSE	0.0726023	FALSE		FALSE
FKBP15-1	Exp_1	FKBP15	1	0.245946	-4.06593	-0.60916	0.995847	FALSE	0.00415323	TRUE		FALSE
FKBP15-2	Exp_1	FKBP15	2	0.791892	-1.2628	-0.101334	0.787539	FALSE	0.212461	FALSE		FALSE
FKBP15-3	Exp_1	FKBP15	3	0.783784	-1.27586	-0.105804	0.721944	FALSE	0.278056	FALSE		FALSE
FKBP15-4	Exp_1	FKBP15	4	1.13514	1.13514	0.0550476	0.258446	FALSE	0.741554	FALSE		FALSE
HCLS1-1	Exp_1	HCLS1	1	0.0110811	-90.2439	-1.95542	0.999569	FALSE	0.000431098	TRUE	HCLS1	TRUE	Yes
HCLS1-2	Exp_1	HCLS1	2	0.110811	-9.02439	-0.955418	0.998102	FALSE	0.0018977	TRUE		FALSE	Yes
HCLS1-3	Exp_1	HCLS1	3	0.0272973	-36.6337	-1.56388	0.99991	FALSE	8.97948e-05	TRUE		TRUE	Yes
HCLS1-4	Exp_1	HCLS1	4	0.0335135	-29.8387	-1.47478	0.999702	FALSE	0.000297904	TRUE		TRUE	Yes
HOXA7-1	Exp_1	HOXA7	1	1.10811	1.10811	0.0445821	0.448739	FALSE	0.551261	FALSE	HOXA7	FALSE	Yes
HOXA7-2	Exp_1	HOXA7	2	0.0702703	-14.2308	-1.15323	0.999339	FALSE	0.000660706	TRUE		TRUE	Yes
HOXA7-3	Exp_1	HOXA7	3	0.945946	-1.05714	-0.0241337	0.517167	FALSE	0.482833	FALSE		FALSE	Yes
HOXA7-4	Exp_1	HOXA7	4	0.0394595	-25.3425	-1.40385	0.999754	FALSE	0.000245638	TRUE		TRUE	Yes
IGBP1-1	Exp_1	IGBP1	1	0.0648649	-15.4167	-1.18799	0.99971	FALSE	0.000290019	TRUE	IGBP1*	TRUE
IGBP1-2	Exp_1	IGBP1	2	5.13514	5.13514	0.710552	0.0022595	TRUE	0.99774	FALSE		FALSE
IGBP1-3	Exp_1	IGBP1	3	1	1	0	0.465853	FALSE	0.534147	FALSE		FALSE
IGBP1-4	Exp_1	IGBP1	4	2.08108	2.08108	0.318289	0.0421725	TRUE	0.957827	FALSE		FALSE
IRAK3-1	Exp_2	IRAK3	1	1.2069	1.2069	0.08167	0.425953	FALSE	0.574047	FALSE	IRAK3	FALSE	Yes	Konig et al 2010
IRAK3-2	Exp_2	IRAK3	2	0.0896552	-11.1538	-1.04742	0.998886	FALSE	0.00111371	TRUE		TRUE	Yes
IRAK3-3	Exp_2	IRAK3	3	0.148276	-6.74419	-0.82893	0.999224	FALSE	0.000776076	TRUE		FALSE	Yes
IRAK3-4	Exp_2	IRAK3	4	0.3	-3.33333	-0.522879	0.999415	FALSE	0.000585272	TRUE		FALSE	Yes
KCNIP3-1	Exp_2	KCNIP3	1	0.32069	-3.11828	-0.493915	0.995063	FALSE	0.00493741	TRUE	KCNIP3	FALSE
KCNIP3-2	Exp_2	KCNIP3	2	0.406897	-2.45763	-0.390516	0.999076	FALSE	0.000923532	TRUE		FALSE
KCNIP3-3	Exp_2	KCNIP3	3	0.575862	-1.73653	-0.239682	0.949049	FALSE	0.0509514	FALSE		FALSE
KCNIP3-4	Exp_2	KCNIP3	4	0.12069	-8.28571	-0.91833	0.999954	FALSE	4.63022e-05	TRUE		FALSE
MET-1	Exp_2	MET	1	2.44828	2.44828	0.38886	0.00621329	TRUE	0.993787	FALSE	MET	FALSE
MET-2	Exp_2	MET	2	0.465517	-2.14815	-0.332064	0.93678	FALSE	0.0632202	FALSE		FALSE
MET-3	Exp_2	MET	3	1.96552	1.96552	0.293477	0.00866837	TRUE	0.991332	FALSE		FALSE
MET-4	Exp_2	MET	4	0.637931	-1.56757	-0.195226	0.955526	FALSE	0.0444745	TRUE		FALSE
PHF3-1	Exp_2	PHF3	1	1.06897	1.06897	0.0289637	0.40878	FALSE	0.59122	FALSE		FALSE
PHF3-2	Exp_2	PHF3	2	0.203448	-4.91525	-0.691546	0.999449	FALSE	0.000550672	TRUE		FALSE
PHF3-3	Exp_2	PHF3	3	1.75862	1.75862	0.245172	0.0474696	TRUE	0.95253	FALSE		FALSE
PHF3-4	Exp_2	PHF3	4	0.855172	-1.16935	-0.0679463	0.728823	FALSE	0.271177	FALSE		FALSE
PTPRF-1	Exp_1	PTPRF	1	0.151351	-6.60714	-0.820014	0.991899	FALSE	0.00810134	TRUE	PTPRF*	FALSE
PTPRF-2	Exp_1	PTPRF	2	0.154054	-6.49123	-0.812327	0.998217	FALSE	0.00178267	TRUE		FALSE
PTPRF-3	Exp_1	PTPRF	3	5.2973	5.2973	0.724054	0.00571747	TRUE	0.994283	FALSE		FALSE
PTPRF-4	Exp_1	PTPRF	4	0.12973	-7.70833	-0.88696	0.998931	FALSE	0.0010686	TRUE		FALSE
SAG-1	Exp_2	SAG	1	1.44828	1.44828	0.160851	0.200684	FALSE	0.799316	FALSE	SAG*	FALSE
SAG-2	Exp_2	SAG	2	0.458621	-2.18045	-0.338546	0.978269	FALSE	0.0217315	TRUE		FALSE
SAG-3	Exp_2	SAG	3	4.65517	4.65517	0.667936	0.000290082	TRUE	0.99971	FALSE		FALSE
SAG-4	Exp_2	SAG	4	0.0724138	-13.8095	-1.14018	0.996906	FALSE	0.00309425	TRUE		TRUE
TCEB1-1	Exp_2	TCEB1	1	0.689655	-1.45	-0.161368	0.902677	FALSE	0.097323	FALSE	TCEB1	FALSE
TCEB1-2	Exp_2	TCEB1	2	0.293103	-3.41176	-0.532979	0.99393	FALSE	0.00607012	TRUE		FALSE
TCEB1-3	Exp_2	TCEB1	3	0.027931	-35.8025	-1.55391	0.999965	FALSE	3.48262e-05	TRUE		TRUE
TCEB1-4	Exp_2	TCEB1	4	0.896552	-1.11538	-0.0474246	0.695682	FALSE	0.304318	FALSE		FALSE
TNS3-1	Exp_2	TNS3	1	1.34483	1.34483	0.128667	0.056802	FALSE	0.943198	FALSE		FALSE
TNS3-2	Exp_2	TNS3	2	1.06897	1.06897	0.0289637	0.319564	FALSE	0.680436	FALSE		FALSE
TNS3-3	Exp_2	TNS3	3	0.67931	-1.47208	-0.167932	0.94806	FALSE	0.0519403	FALSE		FALSE
TNS3-4	Exp_2	TNS3	4	0.603448	-1.65714	-0.21936	0.97084	FALSE	0.0291605	TRUE		FALSE
TP53BP2-1	Exp_1	TP53BP2	1	0.0462162	-21.6374	-1.33521	0.998366	FALSE	0.00163444	TRUE	TP53BP2*	TRUE
TP53BP2-2	Exp_1	TP53BP2	2	2.89189	2.89189	0.461182	0.0233254	TRUE	0.976675	FALSE		FALSE
TP53BP2-3	Exp_1	TP53BP2	3	0.0145946	-68.5185	-1.83581	0.99976	FALSE	0.000239789	TRUE		TRUE
TP53BP2-4	Exp_1	TP53BP2	4	0.640541	-1.56118	-0.193453	0.843231	FALSE	0.156769	FALSE		FALSE
WDR81-1	Exp_2	WDR81	1	0.282759	-3.53659	-0.548584	0.99163	FALSE	0.00836958	TRUE	WDR81	FALSE
WDR81-2	Exp_2	WDR81	2	10.7241	10.7241	1.03036	0.000203555	TRUE	0.999796	FALSE		TRUE
WDR81-3	Exp_2	WDR81	3	0.286207	-3.49398	-0.54332	0.999368	FALSE	0.000631574	TRUE		FALSE
WDR81-4	Exp_2	WDR81	4	0.0486207	-20.5674	-1.31318	0.999978	FALSE	2.19094e-05	TRUE		TRUE
YTHDC1-1	Exp_1	YTHDC1	1	0.32973	-3.03279	-0.481842	0.984276	FALSE	0.0157243	TRUE	YTHDC1	FALSE		Brass et al 2009
YTHDC1-2	Exp_1	YTHDC1	2	1.05405	1.05405	0.0228629	0.415216	FALSE	0.584784	FALSE		FALSE
YTHDC1-3	Exp_1	YTHDC1	3	0.172973	-5.78125	-0.762022	0.99683	FALSE	0.00317038	TRUE		FALSE
YTHDC1-4	Exp_1	YTHDC1	4	0.172973	-5.78125	-0.762022	0.997967	FALSE	0.00203252	TRUE		FALSE

## Sheet: Summary, protein regs
Key	Batch	Gene	siRNA #	Ratio_to_Control	Fold change	Log10 fold change	Decrease P-value	IncreaseP_value	T_Statistic	minP<0.05	Significant Fold Change	Label (wrt 10x fold change)	Majority viral phenotype	Supporting study
HIST1H1B-1	Exp_1	HIST1H1B	1	0.864407	-1.15686	-0.0632818	0.389737	0.610263	-0.299503	FALSE			Down
HIST1H1B-2	Exp_1	HIST1H1B	2	6.77966	6.77966	0.831208	0.995632	0.00436762	4.78629	TRUE	6.77966	MedIncrease
HIST1H1B-3	Exp_1	HIST1H1B	3	0.000508475	-1966.67	-3.29373	6.70016e-06	0.999993	-25.8033	TRUE	-1966.67	StrongDecrease
HIST1H1B-4	Exp_1	HIST1H1B	4	0.0508475	-19.6667	-1.29373	0.000220189	0.99978	-10.6489	TRUE	-19.6667	StrongDecrease
PRPF31-1	Exp_1	PRPF31	1	0.0559322	-17.8788	-1.25234	0.000426953	0.999573	-8.97225	TRUE	-17.8788	StrongDecrease	Down	Brass et al 2009
PRPF31-2	Exp_1	PRPF31	2	0.915254	-1.09259	-0.0384583	0.468459	0.531541	-0.0842336	FALSE
PRPF31-3	Exp_1	PRPF31	3	0.0140678	-71.0843	-1.85177	0.000498986	0.999501	-8.61487	TRUE	-71.0843	StrongDecrease
PRPF31-4	Exp_1	PRPF31	4	0.162712	-6.14583	-0.788581	0.00167562	0.998324	-6.245	TRUE	-6.14583	MedDecrease
SERPINA3-1	Exp_1	SERPINA3	1	0.0355932	-28.0952	-1.44863	0.000304863	0.999695	-9.79155	TRUE	-28.0952	StrongDecrease	Up
SERPINA3-2	Exp_1	SERPINA3	2	12.2034	12.2034	1.08648	0.990819	0.00918147	3.84614	TRUE	12.2034	StrongIncrease
SERPINA3-3	Exp_1	SERPINA3	3	5.08475	5.08475	0.706269	0.997902	0.00209823	5.87383	TRUE	5.08475	MedIncrease
SERPINA3-4	Exp_1	SERPINA3	4	1.76271	1.76271	0.246181	0.897291	0.102709	1.51057	FALSE
APP-1	Exp_1	APP	1	0.915254	-1.09259	-0.0384583	0.40453	0.59547	-0.258108	FALSE			Up	Konig et al 2010
APP-2	Exp_1	APP	2	0.155932	-6.41304	-0.807064	0.00508538	0.994915	-4.58165	TRUE	-6.41304	MedDecrease
APP-3	Exp_1	APP	3	12.7119	12.7119	1.10421	0.999316	0.000683912	7.93161	TRUE	12.7119	StrongIncrease
APP-4	Exp_1	APP	4	3.74576	3.74576	0.57354	0.990489	0.00951098	3.80498	TRUE	3.74576	WeakIncrease
ITGB4-1	Exp_1	ITGB4	1	1.0678	1.0678	0.0284885	0.520151	0.479849	0.0537682	FALSE			Up	Shapira et al 2009
ITGB4-2	Exp_1	ITGB4	2	0.544068	-1.83801	-0.264347	0.153643	0.846357	-1.22714	FALSE
ITGB4-3	Exp_1	ITGB4	3	4.91525	4.91525	0.691546	0.997556	0.00244389	5.63275	TRUE	4.91525	MedIncrease
ITGB4-4	Exp_1	ITGB4	4	10.8475	10.8475	1.03533	0.998475	0.00152496	6.40624	TRUE	10.8475	StrongIncrease
ISG15-1	Exp_1	ISG15	1	0.00101695	-983.333	-2.9927	3.88737e-05	0.999961	-16.5671	TRUE	-983.333	StrongDecrease	Down	Karlas et al 2010, Shapira et al 2009
ISG15-2	Exp_1	ISG15	2	26.1017	26.1017	1.41667	0.9998	0.000199892	10.917	TRUE	26.1017	StrongIncrease
ISG15-3	Exp_1	ISG15	3	0.0105085	-95.1613	-1.97846	9.41654e-05	0.999906	-13.2349	TRUE	-95.1613	StrongDecrease
ISG15-4	Exp_1	ISG15	4	0.00711864	-140.476	-2.1476	4.3355e-05	0.999957	-16.1159	TRUE	-140.476	StrongDecrease
THBS1-1	Exp_1	THBS1	1	1.0339	1.0339	0.0144778	0.635071	0.364929	0.370408	FALSE			Down
THBS1-2	Exp_1	THBS1	2	0.201695	-4.95798	-0.695305	0.00701313	0.992987	-4.17044	TRUE	-4.95798	MedDecrease
THBS1-3	Exp_1	THBS1	3	1.01695	1.01695	0.00729924	0.443483	0.556517	-0.151432	FALSE
THBS1-4	Exp_1	THBS1	4	0.03	-33.3333	-1.52288	0.000350249	0.99965	-9.4459	TRUE	-33.3333	StrongDecrease

## Sheet: siRNA Catalog Numbers
Gene	Target #	Catalog #
ANKRD2	1	SI00296142
ANKRD2	2	SI04137882
ANKRD2	3	SI04273360
ANKRD2	4	SI04356975
BOLA1	1	SI04237702
BOLA1	2	SI04239620
BOLA1	3	SI00344645
BOLA1	4	SI00344659
DDX20	1	SI00361109
DDX20	2	SI00361116
DDX20	3	SI00361130
DDX20	4	SI03094847
FGFR3	1	SI00002968
FGFR3	2	SI00002975
FGFR3	3	SI00604772
FGFR3	4	SI00604779
FIG4	1	SI04169326
FIG4	2	SI04269167
FIG4	3	SI04218508
FIG4	4	SI04282551
FKBP15	1	SI00454832
FKBP15	2	SI00454839
FKBP15	3	SI00454846
FKBP15	4	SI00454853
HCLS1	1	SI04131225
HCLS1	2	SI04299939
HCLS1	3	SI04354119
HCLS1	4	SI04750312
HOXA7	1	SI00440384
HOXA7	2	SI04140157
HOXA7	3	SI04246543
HOXA7	4	SI04284441
IGBP1	1	SI00026341
IGBP1	2	SI02626414
IGBP1	3	SI02780582
IGBP1	4	SI02781030
IRAK3	1	SI00095431
IRAK3	2	SI02224278
IRAK3	3	SI02224285
IRAK3	4	SI04438868
KCNIP3	1	SI00102032
KCNIP3	2	SI00102039
KCNIP3	3	SI00102046
KCNIP3	4	SI03056354
MET	1	SI00300860
MET	2	SI00300867
MET	3	SI00300874
MET	4	SI00604814
PHF3	1	SI04141746
PHF3	2	SI04166400
PHF3	3	SI04252472
PHF3	4	SI04312252
PTPRF	1	SI00044177
PTPRF	2	SI02658789
PTPRF	3	SI02658796
PTPRF	4	SI03091557
SAG	1	SI00011501
SAG	2	SI00011508
SAG	3	SI00011515
SAG	4	SI03101028
TCEB1	1	SI00741251
TCEB1	2	SI00741258
TCEB1	3	SI00741272
TCEB1	4	SI03056711
TNS3	1	SI02778636
TNS3	2	SI02778643
TNS3	3	SI04440583
TNS3	4	SI00134372
TP53BP2	1	SI00076944
TP53BP2	2	SI00076951
TP53BP2	3	SI00076958
TP53BP2	4	SI00076965
WDR81	1	SI04223702
WDR81	2	SI05391988
WDR81	3	SI05391995
WDR81	4	SI00408135
YTHDC1	1	SI04140668
YTHDC1	2	SI04225851
YTHDC1	3	SI04258079
YTHDC1	4	SI00764673
HIST1H1B	1	SI00436688
HIST1H1B	2	SI00436695
HIST1H1B	3	SI00436702
HIST1H1B	4	SI04371983
PRPF31	1	SI00111671
PRPF31	2	SI00111692
PRPF31	3	SI03021753
PRPF31	4	SI04954558
SERPINA3	1	SI00715519
SERPINA3	2	SI00715526
SERPINA3	3	SI00715533
SERPINA3	4	SI00715540
APP	1	SI00010367
APP	2	SI00010374
APP	3	SI00010381
APP	4	SI00010386
ITGB4	1	SI02664102
ITGB4	2	SI02664109
ITGB4	3	SI04435543
ITGB4	4	SI04435550
ISG15	1	SI00072387
ISG15	2	SI03032400
ISG15	3	SI03074134
ISG15	4	SI03089149
THBS1	1	SI02780729
THBS1	2	SI02781128
THBS1	3	SI03086503
THBS1	4	SI04437342

## Sheet: mRNA regs data
Exp #	Gene	Archive Number	Rep 1	Rep 2	Rep 3	Mean	STDEV
1	Control	N/A	1900000	1000000	800000	1.23333e+06	585947
1	NP	N/A	590	530	550	556.667	30.5505
1	HCLS1	338-1	23000	5000	13000	13666.7	9018.5
1	HCLS1	338-2	90000	210000	110000	136667	64291
1	HCLS1	338-3	32000	37000	32000	33666.7	2886.75
1	HCLS1	338-4	42000	56000	26000	41333.3	15011.1
1	PTPRF	339-1	240000	250000	70000	186667	101160
1	PTPRF	339-2	210000	220000	140000	190000	43589
1	PTPRF	339-3	7000000	3600000	9000000	6.53333e+06	2.73008e+06
1	PTPRF	339-4	160000	190000	130000	160000	30000
1	TP53BP2	340-1	110000	35000	26000	57000	46119.4
1	TP53BP2	340-2	5000000	3700000	2000000	3.56667e+06	1.50444e+06
1	TP53BP2	340-3	19000	26000	9000	18000	8544
1	TP53BP2	340-4	1700000	350000	320000	790000	788226
1	YTHDC1	342-1	590000	330000	300000	406667	159478
1	YTHDC1	342-2	800000	1500000	1600000	1300000	435890
1	YTHDC1	342-3	190000	150000	300000	213333	77674.5
1	YTHDC1	342-4	170000	260000	210000	213333	45092.5
1	BOLA1	343-1	700000	1200000	490000	796667	364737
1	BOLA1	343-2	1900000	470000	220000	863333	906440
1	BOLA1	343-3	2000	8000	7000	5666.67	3214.55
1	BOLA1	343-4	6000	9000	9000	8000	1732.05
1	DDX20	371-1	21000000	9000000	13000000	1.43333e+07	6.1101e+06
1	DDX20	371-2	390000	350000	320000	353333	35118.8
1	DDX20	371-3	11000	18000	16000	15000	3605.55
1	DDX20	371-4	50000	210000	120000	126667	80208.1
1	FKBP15	372-1	360000	290000	260000	303333	51316
1	FKBP15	372-2	2300000	250000	380000	976667	1.14788e+06
1	FKBP15	372-3	1200000	1100000	600000	966667	321455
1	FKBP15	372-4	1500000	1500000	1200000	1400000	173205
1	ANKRD2	377-1	1200000	290000	800000	763333	456107
1	ANKRD2	377-2	2100000	1300000	1600000	1.66667e+06	404145
1	ANKRD2	377-3	120000	180000	140000	146667	30550.5
1	ANKRD2	377-4	1900000	1600000	600000	1.36667e+06	680686
1	HOXA7	378-1	1900000	1600000	600000	1.36667e+06	680686
1	HOXA7	378-2	120000	80000	60000	86666.7	30550.5
1	HOXA7	378-3	1300000	1400000	800000	1.16667e+06	321455
1	HOXA7	378-4	37000	65000	44000	48666.7	14571.7
1	IGBP1	379-1	80000	90000	70000	80000	10000
1	IGBP1	379-2	8000000	5000000	6000000	6.33333e+06	1.52753e+06
1	IGBP1	379-3	800000	1300000	1600000	1.23333e+06	404145
1	IGBP1	379-4	1700000	2500000	3500000	2.56667e+06	901850
2	Control	N/A	800000	900000	1200000	966667	208167
2	NP	N/A	1400	30	190	540	749.066
2	SAG	380-1	800000	1200000	2200000	1400000	721110
2	SAG	380-2	660000	270000	400000	443333	198578
2	SAG	380-3	4200000	3900000	5400000	4500000	793725
2	SAG	380-4	20000	110000	80000	70000	45825.8
2	FIG4	381-1	300000	470000	310000	360000	95393.9
2	FIG4	381-2	96000	260000	250000	202000	91934.8
2	FIG4	381-3	1300000	2800000	1600000	1900000	793725
2	FIG4	381-4	600000	600000	900000	700000	173205
2	MET	382-1	3000000	2400000	1700000	2.36667e+06	650641
2	MET	382-2	400000	150000	800000	450000	327872
2	MET	382-3	2300000	1900000	1500000	1900000	400000
2	MET	382-4	820000	460000	570000	616667	184481
2	PHF3	425-1	800000	900000	1400000	1.03333e+06	321455
2	PHF3	425-2	190000	250000	150000	196667	50332.2
2	PHF3	425-3	1100000	1700000	2300000	1700000	600000
2	PHF3	425-4	280000	1000000	1200000	826667	483873
2	TNS3	426-1	1300000	1500000	1100000	1300000	200000
2	TNS3	426-2	900000	1200000	1000000	1.03333e+06	152753
2	TNS3	426-3	500000	650000	820000	656667	160104
2	TNS3	426-4	750000	440000	560000	583333	156312
2	WDR81	427-1	460000	160000	200000	273333	162891
2	WDR81	427-2	7100000	13000000	11000000	1.03667e+07	3.00056e+06
2	WDR81	427-3	260000	240000	330000	276667	47258.2
2	WDR81	427-4	42000	57000	42000	47000	8660.25
2	KCNIP3	428-1	370000	370000	190000	310000	103923
2	KCNIP3	428-2	390000	400000	390000	393333	5773.5
2	KCNIP3	428-3	860000	450000	360000	556667	266521
2	KCNIP3	428-4	110000	130000	110000	116667	11547
2	TCEB1	429-1	800000	800000	400000	666667	230940
2	TCEB1	429-2	290000	400000	160000	283333	120139
2	TCEB1	429-3	37000	22000	22000	27000	8660.25
2	TCEB1	429-4	1300000	400000	900000	866667	450925
2	FGFR3	430-1	190000	150000	120000	153333	35118.8
2	FGFR3	430-2	210000	180000	270000	220000	45825.8
2	FGFR3	430-3	190000	100000	110000	133333	49328.8
2	FGFR3	430-4	180000	160000	160000	166667	11547
2	IRAK3	341-1	600000	900000	2000000	1.16667e+06	737111
2	IRAK3	341-2	110000	40000	110000	86666.7	40414.5
2	IRAK3	341-3	120000	210000	100000	143333	58594.7
2	IRAK3	341-4	330000	290000	250000	290000	40000

## Sheet: Protein regs data
Exp #	Gene	Archive Number	Rep 1	Rep 2	Rep 3	Standard dev
1	Control		1500000	600000	850000	464579
1	NP		75	90	7500	4282.5
1	HIST1H1B	162-1	650000	950000	950000	173205
1	HIST1H1B	162-2	7000000	9500000	3500000	3.01386e+06
1	HIST1H1B	162-3	500	400	600	100
1	HIST1H1B	162-4	45000	50000	55000	5000
1	PRPF31	521-1	75000	45000	45000	17320.5
1	PRPF31	521-2	950000	750000	1000000	132288
1	PRPF31	521-3	5500	11500	24500	9712.53
1	PRPF31	521-4	165000	180000	135000	22912.9
1	SERPINA3	573-1	44500	22500	38000	11302.7
1	SERPINA3	573-2	10000000	3500000	22500000	9.6566e+06
1	SERPINA3	573-3	5500000	5500000	4000000	866025
1	SERPINA3	573-4	950000	2000000	2250000	689807
1	APP	576-1	950000	450000	1300000	427200
1	APP	576-2	115000	255000	90000	88928.8
1	APP	576-3	13000000	8500000	16000000	3.77492e+06
1	APP	576-4	2700000	2850000	5500000	1.57507e+06
1	ITGB4	581-1	650000	1800000	700000	650000
1	ITGB4	581-2	220000	850000	NA	445477
1	ITGB4	581-3	4500000	4000000	6000000	1.04083e+06
1	ITGB4	581-4	16500000	8500000	7000000	5.10718e+06
1	ISG15	582-1	1500	500	1000	500
1	ISG15	582-2	21500000	22000000	33500000	6.78847e+06
1	ISG15	582-3	13000	6500	11500	3403.43
1	ISG15	582-4	9000	5500	6500	1802.78
1	THBS1	583-1	950000	1150000	950000	115470
1	THBS1	583-2	180000	115000	300000	93852.7
1	THBS1	583-3	1500000	350000	1150000	589491
1	THBS1	583-4	42500	28500	17500	12530
