# Supplementary material for: Integrating Transcriptomic and Proteomic Data Using Predictive Regulatory Network Models of Host Response to Pathogens
Source: PLoS Comput Biol. 2016 Jul 12;12(7):e1005013. doi: 10.1371/journal.pcbi.1005013 (PMC4942116; doi:10.1371/journal.pcbi.1005013)
Supplement: S9 Table — (XLSX) [file pcbi.1005013.s009.xlsx]

## Sheet: human_lasso_regulators
Protein	Module(s)	Screen	MTG-LASSO?
ACOT2	1472, 1540
ACTR3B	1549
AGR2	1472
ALCAM	1501
APP	1484, 1501, 1549	\cite{Koenig2010}	YES
CLMN	1484, 1487
COLGALT1	1484, 1549		YES
DCXR	1484
DDX50	1482, 1487		YES
DOCK7	1549
EEFSEC	1434
EHD4	1482		YES
EIF3K	1482
ENO3	1549
EPB41	1549
EPS8	1484
H3F3A, H3F3B (One Uniprot, Multiple genes)	1472
HIST1H1B	1472, 1540		YES
HIST1H1C	1549
HIST1H4A-L, HIST2H4A-B, HIST4H4 (One Uniprot ID, multiple gene IDs)	1484, 1549
HLA-B	1482, 1549	\cite{Shapira2009, Watanabe2014}
HLA-C	1434
HMGA1	1484	\cite{Shapira2009}
HOOK1	1549
HSBP1	1484, 1487
IARS2	1543		YES
IGFBP3	1482, 1484, 1501, 1549
ISG15	1484, 1501, 1549	\cite{Karlas2010, Shapira2009}	YES
ITGB4	1484	\cite{Shapira2009}	YES
KLHL33	1434, 1549		YES
LAMB1	1549	\cite{deChassey2013}
LAMB3	1549
LAMC2	1482
MAGED2	1549		YES
MAP7D1	1472
MGST1	1434
MRPL10	1543
NFS1	1484		YES
P3H1	1540
PMM2	1487		YES
PRKACG	1484, 1501
PRPF31	1487	\cite{Brass2009}	YES
PRPF8	1543	\cite{Brass2009, Karlas2010, Shapira2009, Watanabe2014}
PVR	1549
RPA1	1484	\cite{Sui2009}
S100A6	1487
SERPINA3	1484, 1501		YES
SMAP1	1434
SPECC1	1484
SPINT2	1549	\cite{Sui2009}
STAT1	1549	\cite{Shapira2009}
STMN4	1472, 1501, 1540		YES
TDP2	1549
TGFBI	1484
THBS1	1434, 1472, 1482, 1484, 1485, 1502, 1540, 1543, 1549		YES
TM4SF1	1549
UBFD1	1484
UPP1	1482
USP8	1549
YME1L1	1487		YES

## Sheet: Sheet2
Protein	Module(s)	Screen	MTG-LASSO?
2310036O22Rik	3003, 3070, 3144, 3154, 3159, 3183, 3185, 3189, 3192, 3199, 3203, 3207, 3249	\cite{Watanabe2014}	YES
2410015M20Rik	2810
Akr1b8	3003
Alad	3147
Aldh4a1	2977
Arr3	3179
B4galt1	3187
C3	2975, 3192, 3198, 3207, 3208, 3210, 3249		YES
C4b	3207
Cct8	3186, 3192, 3208	\cite{Watanabe2014}
Cfb	2810
Cgn	3192
Cnn3	3135
Cops4	3135
Cpt2	3249		YES
Ctsb	3154
Cyp2f2	3185, 3192, 3207, 3249		YES
Dhx9	2810
Dlg1	3154		YES
Dnm3	3280
Dnpep	3193
Edf1	3134
Eftud2	3187	\cite{Brass2009, Watanabe2014}
Eif3b	3280	\cite{Watanabe2014}
Eif4a3	2810, 3058	\cite{Karlas2010, Watanabe2014}	YES
Evpl	3003		YES
F13a1	3154	\cite{Koenig2010}
Fgb	2977, 3056, 3156, 3181, 3186, 3192, 3193, 3198, 3207, 3210		YES
Fgg	2977, 3056, 3156, 3193, 3208		YES
Fkbp3	3179
Gc	3207
Gm2a	2977		YES
Gng11	3029
H2-Q8	3003
Hopx	3154, 3280		YES
Hp	3192, 3203, 3207, 3210, 3249		YES
Hpx	2810, 2899, 2976, 3070, 3154, 3159, 3181, 3185, 3192, 3198, 3207, 3210, 3249
Igh-1a	2810
Ighv1-62-3	3192
Itih2	2810, 3134, 3192, 3207
Khsrp	3192	\cite{Koenig2010, Watanabe2014}
Kif5b	3154
Krt33b	3174
Letmd1	2950, 3047, 3135, 3139, 3179, 3187		YES
Lims1	3003
Mug1	3192, 3207
Mug2	3207
Npnt	3062	\cite{Sui2009}
Nrp1	3056	\cite{Shapira2009}
Orm1	3181
P01668 (Ig kappa chain V-III region PC 7210)	3135
P01669 (Ig kappa chain V-III region PC 7769)	3135
P01837 (Ig kappa chain C region)	3186
Plin3	3056	\cite{Watanabe2014}	YES
Ppih	3139, 3207
Ptpn6	3154	\cite{Shapira2009}	YES
Ptprc	3056
Rpl31	3207	\cite{Shapira2009}	YES
S100a8	2810, 3141, 3154
S100a9	3003
Saa4	2976
Sars	3154
Scgb1a1	3029
Scpep1	3280	\cite{Shapira2009}	YES
Sec22b	3154
Serpina3k	2810, 3029, 3159, 3181, 3186, 3192, 3198, 3206, 3207
Serpina3m	3029, 3159, 3181, 3184, 3185, 3186, 3192, 3193, 3198, 3206, 3207
Serpina6	3029
Sfxn3	3154
Snrpf	3056, 3062, 3073, 3134, 3135, 3139, 3147, 3181, 3193	\cite{Karlas2010}
Srd5a3	3144
Sumo2	3135, 3147, 3154, 3280	\cite{Koenig2010}
Tecr	2810, 3056
Tnik	3156
Tsn	3062
Tspo	3280
Ttc33	3198
Usp9x	3154	\cite{Watanabe2014}
Vtn	2810, 3056, 3156, 3207
