# Supplementary material for: Integrating Transcriptomic and Proteomic Data Using Predictive Regulatory Network Models of Host Response to Pathogens
Source: PLoS Comput Biol. 2016 Jul 12;12(7):e1005013. doi: 10.1371/journal.pcbi.1005013 (PMC4942116; doi:10.1371/journal.pcbi.1005013)
Supplement: S1 Dataset — One plot per module, both species. (GZ) [file pcbi.1005013.s024.gz]

Archive with 97 entries (95 files):
- human_correlation_vs_lambda
- human_correlation_vs_lambda/human_module1483_mtglasso_all_lambdas.pdf
- human_correlation_vs_lambda/human_module1551_mtglasso_all_lambdas.pdf
- human_correlation_vs_lambda/human_module1591_mtglasso_all_lambdas.pdf
- human_correlation_vs_lambda/human_module1469_mtglasso_all_lambdas.pdf
- human_correlation_vs_lambda/human_module1482_mtglasso_all_lambdas.pdf
- human_correlation_vs_lambda/human_module1502_mtglasso_all_lambdas.pdf
- human_correlation_vs_lambda/human_module1553_mtglasso_all_lambdas.pdf
- human_correlation_vs_lambda/human_module1589_mtglasso_all_lambdas.pdf
- human_correlation_vs_lambda/human_module1593_mtglasso_all_lambdas.pdf
- human_correlation_vs_lambda/human_module1597_mtglasso_all_lambdas.pdf
- human_correlation_vs_lambda/human_module1329_mtglasso_all_lambdas.pdf
- human_correlation_vs_lambda/human_module1490_mtglasso_all_lambdas.pdf
- human_correlation_vs_lambda/human_module1422_mtglasso_all_lambdas.pdf
- human_correlation_vs_lambda/human_module1472_mtglasso_all_lambdas.pdf
- human_correlation_vs_lambda/human_module1423_mtglasso_all_lambdas.pdf
- human_correlation_vs_lambda/human_module1484_mtglasso_all_lambdas.pdf
- human_correlation_vs_lambda/human_module1494_mtglasso_all_lambdas.pdf
- human_correlation_vs_lambda/human_module1566_mtglasso_all_lambdas.pdf
- human_correlation_vs_lambda/human_module1590_mtglasso_all_lambdas.pdf
- human_correlation_vs_lambda/human_module1424_mtglasso_all_lambdas.pdf
- human_correlation_vs_lambda/human_module1499_mtglasso_all_lambdas.pdf
- human_correlation_vs_lambda/human_module1586_mtglasso_all_lambdas.pdf
- human_correlation_vs_lambda/human_module1595_mtglasso_all_lambdas.pdf
- human_correlation_vs_lambda/human_module1625_mtglasso_all_lambdas.pdf
- human_correlation_vs_lambda/human_module1433_mtglasso_all_lambdas.pdf
- human_correlation_vs_lambda/human_module1434_mtglasso_all_lambdas.pdf
- human_correlation_vs_lambda/human_module1501_mtglasso_all_lambdas.pdf
- human_correlation_vs_lambda/human_module1540_mtglasso_all_lambdas.pdf
- human_correlation_vs_lambda/human_module1543_mtglasso_all_lambdas.pdf
- human_correlation_vs_lambda/human_module1588_mtglasso_all_lambdas.pdf
- human_correlation_vs_lambda/human_module1485_mtglasso_all_lambdas.pdf
- human_correlation_vs_lambda/human_module1487_mtglasso_all_lambdas.pdf
- human_correlation_vs_lambda/human_module1500_mtglasso_all_lambdas.pdf
- human_correlation_vs_lambda/human_module1549_mtglasso_all_lambdas.pdf
- human_correlation_vs_lambda/human_module1559_mtglasso_all_lambdas.pdf
- human_correlation_vs_lambda/human_module1568_mtglasso_all_lambdas.pdf
- human_correlation_vs_lambda/human_module1571_mtglasso_all_lambdas.pdf
- human_correlation_vs_lambda/human_module1578_mtglasso_all_lambdas.pdf
- human_correlation_vs_lambda/human_module1596_mtglasso_all_lambdas.pdf
- mouse_correlation_vs_lambda
- mouse_correlation_vs_lambda/mouse_module3029_mtglasso_all_lambdas.pdf
- mouse_correlation_vs_lambda/mouse_module3047_mtglasso_all_lambdas.pdf
- mouse_correlation_vs_lambda/mouse_module3073_mtglasso_all_lambdas.pdf
- mouse_correlation_vs_lambda/mouse_module3147_mtglasso_all_lambdas.pdf
- mouse_correlation_vs_lambda/mouse_module3155_mtglasso_all_lambdas.pdf
- mouse_correlation_vs_lambda/mouse_module3181_mtglasso_all_lambdas.pdf
- mouse_correlation_vs_lambda/mouse_module3184_mtglasso_all_lambdas.pdf
- mouse_correlation_vs_lambda/mouse_module3205_mtglasso_all_lambdas.pdf
- mouse_correlation_vs_lambda/mouse_module2977_mtglasso_all_lambdas.pdf
- mouse_correlation_vs_lambda/mouse_module3139_mtglasso_all_lambdas.pdf
- mouse_correlation_vs_lambda/mouse_module3187_mtglasso_all_lambdas.pdf
- mouse_correlation_vs_lambda/mouse_module3249_mtglasso_all_lambdas.pdf
- mouse_correlation_vs_lambda/mouse_module2950_mtglasso_all_lambdas.pdf
- mouse_correlation_vs_lambda/mouse_module3072_mtglasso_all_lambdas.pdf
- mouse_correlation_vs_lambda/mouse_module3141_mtglasso_all_lambdas.pdf
- mouse_correlation_vs_lambda/mouse_module3156_mtglasso_all_lambdas.pdf
- mouse_correlation_vs_lambda/mouse_module3174_mtglasso_all_lambdas.pdf
- mouse_correlation_vs_lambda/mouse_module3182_mtglasso_all_lambdas.pdf
- mouse_correlation_vs_lambda/mouse_module3183_mtglasso_all_lambdas.pdf
- mouse_correlation_vs_lambda/mouse_module3189_mtglasso_all_lambdas.pdf
- mouse_correlation_vs_lambda/mouse_module3198_mtglasso_all_lambdas.pdf
- mouse_correlation_vs_lambda/mouse_module2894_mtglasso_all_lambdas.pdf
- mouse_correlation_vs_lambda/mouse_module3036_mtglasso_all_lambdas.pdf
- mouse_correlation_vs_lambda/mouse_module3133_mtglasso_all_lambdas.pdf
- mouse_correlation_vs_lambda/mouse_module3185_mtglasso_all_lambdas.pdf
- mouse_correlation_vs_lambda/mouse_module3188_mtglasso_all_lambdas.pdf
- mouse_correlation_vs_lambda/mouse_module3193_mtglasso_all_lambdas.pdf
- mouse_correlation_vs_lambda/mouse_module3197_mtglasso_all_lambdas.pdf
- mouse_correlation_vs_lambda/mouse_module2810_mtglasso_all_lambdas.pdf
- mouse_correlation_vs_lambda/mouse_module2975_mtglasso_all_lambdas.pdf
- mouse_correlation_vs_lambda/mouse_module3057_mtglasso_all_lambdas.pdf
- mouse_correlation_vs_lambda/mouse_module3070_mtglasso_all_lambdas.pdf
- mouse_correlation_vs_lambda/mouse_module3280_mtglasso_all_lambdas.pdf
- mouse_correlation_vs_lambda/mouse_module3003_mtglasso_all_lambdas.pdf
- mouse_correlation_vs_lambda/mouse_module3159_mtglasso_all_lambdas.pdf
- mouse_correlation_vs_lambda/mouse_module3206_mtglasso_all_lambdas.pdf
- mouse_correlation_vs_lambda/mouse_module3210_mtglasso_all_lambdas.pdf
- mouse_correlation_vs_lambda/mouse_module2899_mtglasso_all_lambdas.pdf
- mouse_correlation_vs_lambda/mouse_module2976_mtglasso_all_lambdas.pdf
- mouse_correlation_vs_lambda/mouse_module3056_mtglasso_all_lambdas.pdf
- mouse_correlation_vs_lambda/mouse_module3135_mtglasso_all_lambdas.pdf
- mouse_correlation_vs_lambda/mouse_module3154_mtglasso_all_lambdas.pdf
- mouse_correlation_vs_lambda/mouse_module3179_mtglasso_all_lambdas.pdf
- mouse_correlation_vs_lambda/mouse_module3186_mtglasso_all_lambdas.pdf
- mouse_correlation_vs_lambda/mouse_module3194_mtglasso_all_lambdas.pdf
- mouse_correlation_vs_lambda/mouse_module3199_mtglasso_all_lambdas.pdf
- mouse_correlation_vs_lambda/mouse_module3203_mtglasso_all_lambdas.pdf
- mouse_correlation_vs_lambda/mouse_module3207_mtglasso_all_lambdas.pdf
- mouse_correlation_vs_lambda/mouse_module3208_mtglasso_all_lambdas.pdf
- mouse_correlation_vs_lambda/mouse_module3058_mtglasso_all_lambdas.pdf
- mouse_correlation_vs_lambda/mouse_module3062_mtglasso_all_lambdas.pdf
- mouse_correlation_vs_lambda/mouse_module3134_mtglasso_all_lambdas.pdf
- mouse_correlation_vs_lambda/mouse_module3142_mtglasso_all_lambdas.pdf
- mouse_correlation_vs_lambda/mouse_module3144_mtglasso_all_lambdas.pdf
- mouse_correlation_vs_lambda/mouse_module3192_mtglasso_all_lambdas.pdf
- mouse_correlation_vs_lambda/mouse_module3253_mtglasso_all_lambdas.pdf
